# Supplementary material for: Selenite Reduction by Anaerobic Microbial Aggregates: Microbial Community Structure, and Proteins Associated to the Produced Selenium Spheres
Source: Front Microbiol. 2016 Apr 26;7:571. doi: 10.3389/fmicb.2016.00571 (PMC4844624; doi:10.3389/fmicb.2016.00571)
Supplement: Supplementary file 1 [file Data_Sheet_1.ZIP]

Archive with 4 entries (4 files):
- Supporting_information.pdf
- Supporting_Table_S2.xlsx
- Supporting_Table_S3.xlsx
- Supporting_Table_S4.xlsx
