# Supplementary material for: Selenite Reduction by Anaerobic Microbial Aggregates: Microbial Community Structure, and Proteins Associated to the Produced Selenium Spheres
Source: Front Microbiol. 2016 Apr 26;7:571. doi: 10.3389/fmicb.2016.00571 (PMC4844624; doi:10.3389/fmicb.2016.00571)
Supplement: Supplementary file 1 [file Data_Sheet_1.ZIP › Supporting_Table_S2.xlsx]

## Sheet: Class level
Relative abundances (i.e. fraction) of bacterial phylotipes at the Class level obtained for the inoculum granules and the selenite reducing granules
DNA was extracted from the inoculum granules (i.e., time zero) and from the selenite reducing granules (i.e., time 21 days) and the 16S rRNA genes were amplified with Bacterial specific primers, amplicons were pyrosequenced and resulting reads were anlyzed using the QIIME pipeline
Taxon	Inoculm granules	Selenite reducing granules
Unclassified;Other;Other	5.13373e-05	0
k__Bacteria;Other;Other	0.0259767	0.0181625
k__Bacteria;p__AC1;c__SHA-114	0.00523641	0.000950039
k__Bacteria;p__Acidobacteria;c__	0.000102675	0
k__Bacteria;p__Acidobacteria;c__MVS-40	0.000359361	0.000111769
k__Bacteria;p__Acidobacteria;c__OS-K	0.000154012	0
k__Bacteria;p__Acidobacteria;c__Solibacteres	0.000513373	0.000223539
k__Bacteria;p__Actinobacteria;Other	5.13373e-05	0
k__Bacteria;p__Actinobacteria;c__Acidimicrobiia	0	0.000111769
k__Bacteria;p__Actinobacteria;c__Actinobacteria	0.00328559	0.00273835
k__Bacteria;p__Actinobacteria;c__Thermoleophilia	0.00400431	0.00257069
k__Bacteria;p__Armatimonadetes;c__[Fimbriimonadetes]	0	5.58847e-05
k__Bacteria;p__BRC1;c__NPL-UPA2	0.000256687	0.000111769
k__Bacteria;p__BRC1;c__PRR-11	0.000308024	5.58847e-05
k__Bacteria;p__Bacteroidetes;Other	0.00431234	0.000111769
k__Bacteria;p__Bacteroidetes;c__Bacteroidia	0.1593	0.0310719
k__Bacteria;p__Bacteroidetes;c__Flavobacteriia	0.00395297	0.000670616
k__Bacteria;p__Bacteroidetes;c__Sphingobacteriia	0.000513373	5.58847e-05
k__Bacteria;p__Caldiserica;c__	0.00138611	0.000502962
k__Bacteria;p__Caldiserica;c__OP5	0.00138611	0.00156477
k__Bacteria;p__Caldiserica;c__TTA-B1	5.13373e-05	0
k__Bacteria;p__Chlamydiae;c__Chlamydiia	0.000410699	0.000502962
k__Bacteria;p__Chlorobi;c__BSV26	5.13373e-05	0
k__Bacteria;p__Chlorobi;c__Ignavibacteria	0.000308024	0
k__Bacteria;p__Chlorobi;c__SJA-28	0.000718723	0.000279423
k__Bacteria;p__Chloroflexi;Other	0.000205349	0.000223539
k__Bacteria;p__Chloroflexi;c__Anaerolineae	0.0982083	0.0643232
k__Bacteria;p__Chloroflexi;c__Dehalococcoidetes	0.00308024	0.00357662
k__Bacteria;p__Chloroflexi;c__SHA-26	0.000102675	0.000167654
k__Bacteria;p__Elusimicrobia;c__Endomicrobia	0.000462036	0.000167654
k__Bacteria;p__FCPU426;c__	0.00118076	0.000391193
k__Bacteria;p__Firmicutes;Other	0.000205349	0.000391193
k__Bacteria;p__Firmicutes;c__	0.000256687	0.000335308
k__Bacteria;p__Firmicutes;c__Bacilli	0.000205349	0.000111769
k__Bacteria;p__Firmicutes;c__Clostridia	0.10519	0.156812
k__Bacteria;p__Firmicutes;c__Erysipelotrichi	0.000102675	0.00307366
k__Bacteria;p__Firmicutes;c__Negativicutes	0.00143745	0.241645
k__Bacteria;p__Firmicutes;c__RF3	0.000205349	0
k__Bacteria;p__Fusobacteria;c__Fusobacteria	5.13373e-05	0
k__Bacteria;p__GN02;Other	0.00472304	0.00178831
k__Bacteria;p__GN02;c__3BR-5F	0.00410699	0.00167654
k__Bacteria;p__GN04;c__	0.00313158	0.000447077
k__Bacteria;p__GN04;c__GN15	0.0026182	0.00173242
k__Bacteria;p__Gemmatimonadetes;c__JL-ETNP-Z39	5.13373e-05	0
k__Bacteria;p__Hyd24-12;Other	0.000924072	0.000335308
k__Bacteria;p__Hyd24-12;c__	0.00405565	0.000447077
k__Bacteria;p__KSB3;Other	0.000102675	5.58847e-05
k__Bacteria;p__LD1;c__	0.000256687	5.58847e-05
k__Bacteria;p__Lentisphaerae;c__[Lentisphaeria]	0.000308024	0
k__Bacteria;p__NC10;c__12-24	0.000102675	5.58847e-05
k__Bacteria;p__NKB19;c__	5.13373e-05	0
k__Bacteria;p__NKB19;c__TSBW08	5.13373e-05	0
k__Bacteria;p__NKB19;c__noFP_H4	0.000102675	0
k__Bacteria;p__Nitrospirae;c__Nitrospira	0.00872735	0.00430312
k__Bacteria;p__OD1;Other	5.13373e-05	0.000167654
k__Bacteria;p__OD1;c__	0.00744391	0.004359
k__Bacteria;p__OD1;c__ABY1	0.00282355	0.0040237
k__Bacteria;p__OP11;c__WCHB1-64	5.13373e-05	5.58847e-05
k__Bacteria;p__OP3;Other	5.13373e-05	0
k__Bacteria;p__OP3;c__BD4-9	0.000102675	0
k__Bacteria;p__OP3;c__PBS-25	0.00200216	0
k__Bacteria;p__OP3;c__koll11	0.00272088	0.000502962
k__Bacteria;p__OP8;c__	5.13373e-05	0.000111769
k__Bacteria;p__OP8;c__OP8_1	0.000616048	0.000558847
k__Bacteria;p__OP8;c__OP8_2	0.000410699	0.000558847
k__Bacteria;p__OP9;c__JS1	0.0164279	0.0102269
k__Bacteria;p__OP9;c__OPB46	0.00374763	0.00083827
k__Bacteria;p__Planctomycetes;Other	0.000308024	0.000335308
k__Bacteria;p__Planctomycetes;c__ODP123	5.13373e-05	0
k__Bacteria;p__Planctomycetes;c__Phycisphaerae	0.00913805	0.00502962
k__Bacteria;p__Planctomycetes;c__Pla3	0.000102675	5.58847e-05
k__Bacteria;p__Planctomycetes;c__Planctomycetia	0.0012321	0.000726501
k__Bacteria;p__Planctomycetes;c__vadinHA49	5.13373e-05	0
k__Bacteria;p__Proteobacteria;Other	0.00231018	0.001453
k__Bacteria;p__Proteobacteria;c__Alphaproteobacteria	0.00513373	0.00352073
k__Bacteria;p__Proteobacteria;c__Betaproteobacteria	0.00954874	0.0131888
k__Bacteria;p__Proteobacteria;c__Deltaproteobacteria	0.330715	0.163239
k__Bacteria;p__Proteobacteria;c__Epsilonproteobacteria	0.00533908	0.00368839
k__Bacteria;p__Proteobacteria;c__Gammaproteobacteria	0.0391704	0.175422
k__Bacteria;p__Spirochaetes;c__Spirochaetes	0.03378	0.026657
k__Bacteria;p__Spirochaetes;c__WWE1	0.00415832	0.00223539
k__Bacteria;p__Spirochaetes;c__[Brachyspirae]	0.000821397	0.00100592
k__Bacteria;p__Spirochaetes;c__[Brevinematae]	0.000205349	0.000223539
k__Bacteria;p__Spirochaetes;c__[Leptospirae]	0.00077006	0.000391193
k__Bacteria;p__Synergistetes;c__	0.0012321	0.000950039
k__Bacteria;p__Synergistetes;c__Synergistia	0.0557523	0.0300659
k__Bacteria;p__TA06;c__	0.000359361	0.000950039
k__Bacteria;p__TM6;c__SBRH58	0.00333693	0.00150889
k__Bacteria;p__TM6;c__SJA-4	0.000872735	0
k__Bacteria;p__TM7;c__TM7-1	0.000410699	0.000111769
k__Bacteria;p__TM7;c__TM7-3	0.000102675	0
k__Bacteria;p__Tenericutes;c__Mollicutes	5.13373e-05	0.00139712
k__Bacteria;p__Thermotogae;c__Thermotogae	0.00420966	0.00396781
k__Bacteria;p__Verrucomicrobia;Other	5.13373e-05	0
k__Bacteria;p__Verrucomicrobia;c__Verruco-5	0.000616048	0.000223539
k__Bacteria;p__Verrucomicrobia;c__[Methylacidiphilae]	0	5.58847e-05
k__Bacteria;p__Verrucomicrobia;c__[Pedosphaerae]	0	5.58847e-05
k__Bacteria;p__WS2;c__SHA-109	5.13373e-05	0
k__Bacteria;p__WS3;c__	5.13373e-05	0
k__Bacteria;p__WS3;c__PRR-12	0.000667385	5.58847e-05
k__Bacteria;p__[Caldithrix];c__KSB1	0	0.000111769

## Sheet: Family level
Bacterial Relative abundances (i.e. fraction) at the Family level obtained for the inoculum granules and the selenite reducing granules
DNA was extracted from the inoculum granules (i.e., time zero) and from the selenite reducing granules (i.e., time 21 days) and the 16S rRNA genes were amplified with Bacterial specific primers, amplicons were pyrosequenced and resulting reads were anlyzed using the QIIME pipeline
Taxon	Inoculm granules	Selenite reducing granules
Unclassified;Other;Other;Other;Other	5.13373e-05	0
k__Bacteria;Other;Other;Other;Other	0.0259767	0.0181625
k__Bacteria;p__AC1;c__SHA-114;o__;f__	0.00523641	0.000950039
k__Bacteria;p__Acidobacteria;c__;o__;f__	0.000102675	0
k__Bacteria;p__Acidobacteria;c__MVS-40;o__;f__	0.000359361	0.000111769
k__Bacteria;p__Acidobacteria;c__OS-K;o__;f__	0.000154012	0
k__Bacteria;p__Acidobacteria;c__Solibacteres;o__Solibacterales;f__Solibacteraceae	0.000513373	0.000223539
k__Bacteria;p__Actinobacteria;Other;Other;Other	5.13373e-05	0
k__Bacteria;p__Actinobacteria;c__Acidimicrobiia;o__Acidimicrobiales;f__EB1017	0	5.58847e-05
k__Bacteria;p__Actinobacteria;c__Acidimicrobiia;o__Acidimicrobiales;f__Microthrixaceae	0	5.58847e-05
k__Bacteria;p__Actinobacteria;c__Actinobacteria;o__Actinomycetales;f__Actinomycetaceae	0.000410699	0
k__Bacteria;p__Actinobacteria;c__Actinobacteria;o__Actinomycetales;f__Microbacteriaceae	0	0.000391193
k__Bacteria;p__Actinobacteria;c__Actinobacteria;o__WCHB1-81;f__At425_EubF1	0.00287489	0.00234716
k__Bacteria;p__Actinobacteria;c__Thermoleophilia;o__Gaiellales;f__	0.00400431	0.00257069
k__Bacteria;p__Armatimonadetes;c__[Fimbriimonadetes];o__[Fimbriimonadales];f__[Fimbriimonadaceae]	0	5.58847e-05
k__Bacteria;p__BRC1;c__NPL-UPA2;o__;f__	0.000256687	0.000111769
k__Bacteria;p__BRC1;c__PRR-11;o__;f__	0.000308024	5.58847e-05
k__Bacteria;p__Bacteroidetes;Other;Other;Other	0.00431234	0.000111769
k__Bacteria;p__Bacteroidetes;c__Bacteroidia;o__Bacteroidales;Other	0.00292623	0.000279423
k__Bacteria;p__Bacteroidetes;c__Bacteroidia;o__Bacteroidales;f__	0.150675	0.0295071
k__Bacteria;p__Bacteroidetes;c__Bacteroidia;o__Bacteroidales;f__BA008	0.000102675	0
k__Bacteria;p__Bacteroidetes;c__Bacteroidia;o__Bacteroidales;f__Bacteroidaceae	0.000564711	0
k__Bacteria;p__Bacteroidetes;c__Bacteroidia;o__Bacteroidales;f__Marinilabiaceae	0.00354228	0.000726501
k__Bacteria;p__Bacteroidetes;c__Bacteroidia;o__Bacteroidales;f__Porphyromonadaceae	0.00143745	0.000558847
k__Bacteria;p__Bacteroidetes;c__Bacteroidia;o__Bacteroidales;f__p-2534-18B5	5.13373e-05	0
k__Bacteria;p__Bacteroidetes;c__Flavobacteriia;o__;f__	5.13373e-05	0
k__Bacteria;p__Bacteroidetes;c__Flavobacteriia;o__Flavobacteriales;f__Cryomorphaceae	0.000308024	0.000335308
k__Bacteria;p__Bacteroidetes;c__Flavobacteriia;o__Flavobacteriales;f__Flavobacteriaceae	0.00359361	0.000335308
k__Bacteria;p__Bacteroidetes;c__Sphingobacteriia;o__Sphingobacteriales;f__Sphingobacteriaceae	0.000513373	5.58847e-05
k__Bacteria;p__Caldiserica;c__;o__;f__	0.00138611	0.000502962
k__Bacteria;p__Caldiserica;c__OP5;o__LF045;f__	0.000308024	0
k__Bacteria;p__Caldiserica;c__OP5;o__WCHB1-02;f__	0.00107808	0.00156477
k__Bacteria;p__Caldiserica;c__TTA-B1;o__;f__	5.13373e-05	0
k__Bacteria;p__Chlamydiae;c__Chlamydiia;Other;Other	0.000410699	0.000447077
k__Bacteria;p__Chlamydiae;c__Chlamydiia;o__Chlamydiales;Other	0	5.58847e-05
k__Bacteria;p__Chlorobi;c__BSV26;o__PK329;f__	5.13373e-05	0
k__Bacteria;p__Chlorobi;c__Ignavibacteria;o__Ignavibacteriales;Other	0.000154012	0
k__Bacteria;p__Chlorobi;c__Ignavibacteria;o__Ignavibacteriales;f__Ignavibacteriaceae	0.000102675	0
k__Bacteria;p__Chlorobi;c__Ignavibacteria;o__Ignavibacteriales;f__lheB3-7	5.13373e-05	0
k__Bacteria;p__Chlorobi;c__SJA-28;o__;f__	0.000718723	0.000279423
k__Bacteria;p__Chloroflexi;Other;Other;Other	0.000205349	0.000223539
k__Bacteria;p__Chloroflexi;c__Anaerolineae;Other;Other	0.00102675	0.000447077
k__Bacteria;p__Chloroflexi;c__Anaerolineae;o__Anaerolineales;Other	5.13373e-05	5.58847e-05
k__Bacteria;p__Chloroflexi;c__Anaerolineae;o__Anaerolineales;f__Anaerolinaceae	0.0888649	0.0601878
k__Bacteria;p__Chloroflexi;c__Anaerolineae;o__CFB-26;f__	0.000102675	5.58847e-05
k__Bacteria;p__Chloroflexi;c__Anaerolineae;o__Caldilineales;f__Caldilineaceae	0	5.58847e-05
k__Bacteria;p__Chloroflexi;c__Anaerolineae;o__GCA004;f__	0.00374763	0.00195596
k__Bacteria;p__Chloroflexi;c__Anaerolineae;o__MSB-1E9;f__	5.13373e-05	0
k__Bacteria;p__Chloroflexi;c__Anaerolineae;o__OPB11;f__	0.000872735	0.000670616
k__Bacteria;p__Chloroflexi;c__Anaerolineae;o__S0208;f__	0	0.000111769
k__Bacteria;p__Chloroflexi;c__Anaerolineae;o__SBR1031;f__A4b	5.13373e-05	0
k__Bacteria;p__Chloroflexi;c__Anaerolineae;o__SHA-20;f__	0.00118076	0.000502962
k__Bacteria;p__Chloroflexi;c__Anaerolineae;o__SJA-15;f__	0.00225884	0.000279423
k__Bacteria;p__Chloroflexi;c__Dehalococcoidetes;Other;Other	0.000359361	0.000279423
k__Bacteria;p__Chloroflexi;c__Dehalococcoidetes;o__Dehalococcoidales;f__Dehalococcoidaceae	0.00251553	0.00329719
k__Bacteria;p__Chloroflexi;c__Dehalococcoidetes;o__GIF9;f__	0.000205349	0
k__Bacteria;p__Chloroflexi;c__SHA-26;o__;f__	0.000102675	0.000167654
k__Bacteria;p__Elusimicrobia;c__Endomicrobia;o__;f__	0.000462036	0.000167654
k__Bacteria;p__FCPU426;c__;o__;f__	0.00118076	0.000391193
k__Bacteria;p__Firmicutes;Other;Other;Other	0.000205349	0.000391193
k__Bacteria;p__Firmicutes;c__;o__;f__	0.000256687	0.000335308
k__Bacteria;p__Firmicutes;c__Bacilli;o__Bacillales;Other	0.000205349	5.58847e-05
k__Bacteria;p__Firmicutes;c__Bacilli;o__Bacillales;f__Planococcaceae	0	5.58847e-05
k__Bacteria;p__Firmicutes;c__Clostridia;Other;Other	0.0236665	0.00676204
k__Bacteria;p__Firmicutes;c__Clostridia;o__Clostridiales;Other	0.0130397	0.0119593
k__Bacteria;p__Firmicutes;c__Clostridia;o__Clostridiales;f__	0.020843	0.0134682
k__Bacteria;p__Firmicutes;c__Clostridia;o__Clostridiales;f__Catabacteriaceae	0.00975409	0.00704147
k__Bacteria;p__Firmicutes;c__Clostridia;o__Clostridiales;f__Christensenellaceae	0.000872735	0.000614731
k__Bacteria;p__Firmicutes;c__Clostridia;o__Clostridiales;f__Clostridiaceae	0.016736	0.101319
k__Bacteria;p__Firmicutes;c__Clostridia;o__Clostridiales;f__Dehalobacteriaceae	0.000872735	0.000335308
k__Bacteria;p__Firmicutes;c__Clostridia;o__Clostridiales;f__EtOH8	0.000359361	0.000279423
k__Bacteria;p__Firmicutes;c__Clostridia;o__Clostridiales;f__Eubacteriaceae	0.000564711	0.000279423
k__Bacteria;p__Firmicutes;c__Clostridia;o__Clostridiales;f__Lachnospiraceae	0.000308024	0
k__Bacteria;p__Firmicutes;c__Clostridia;o__Clostridiales;f__Peptococcaceae	0.000102675	5.58847e-05
k__Bacteria;p__Firmicutes;c__Clostridia;o__Clostridiales;f__Peptostreptococcaceae	0.000256687	0.00491785
k__Bacteria;p__Firmicutes;c__Clostridia;o__Clostridiales;f__Ruminococcaceae	0.00297757	0.00128535
k__Bacteria;p__Firmicutes;c__Clostridia;o__Clostridiales;f__Syntrophomonadaceae	0.00133477	0.000279423
k__Bacteria;p__Firmicutes;c__Clostridia;o__Coriobacteriales;f__	0.00292623	0.00106181
k__Bacteria;p__Firmicutes;c__Clostridia;o__Coriobacteriales;f__Coriobacteriaceae	0.00359361	0.00162065
k__Bacteria;p__Firmicutes;c__Clostridia;o__Desulfitobacterales;f__Desulfitobacteraceae	5.13373e-05	0
k__Bacteria;p__Firmicutes;c__Clostridia;o__Natranaerobiales;f__Anaerobrancaceae	0.00272088	0.000279423
k__Bacteria;p__Firmicutes;c__Clostridia;o__Natranaerobiales;f__ML1228J-1	5.13373e-05	0
k__Bacteria;p__Firmicutes;c__Clostridia;o__SHA-98;f__	0.00415832	0.00514139
k__Bacteria;p__Firmicutes;c__Clostridia;o__SHA-98;f__D2	0	5.58847e-05
k__Bacteria;p__Firmicutes;c__Clostridia;o__Thermoanaerobacterales;f__Thermoanaerobacteraceae	0	5.58847e-05
k__Bacteria;p__Firmicutes;c__Erysipelotrichi;o__Erysipelotrichales;f__Erysipelotrichaceae	0.000102675	0.00307366
k__Bacteria;p__Firmicutes;c__Negativicutes;o__Selenomonadales;f__Veillonellaceae	0.00143745	0.241645
k__Bacteria;p__Firmicutes;c__RF3;o__ML615J-28;f__	0.000205349	0
k__Bacteria;p__Fusobacteria;c__Fusobacteria;o__;f__	5.13373e-05	0
k__Bacteria;p__GN02;Other;Other;Other	0.00472304	0.00178831
k__Bacteria;p__GN02;c__3BR-5F;o__;f__	0.00410699	0.00167654
k__Bacteria;p__GN04;c__;o__;f__	0.00313158	0.000447077
k__Bacteria;p__GN04;c__GN15;o__;f__	0.0026182	0.00173242
k__Bacteria;p__Gemmatimonadetes;c__JL-ETNP-Z39;o__;f__	5.13373e-05	0
k__Bacteria;p__Hyd24-12;Other;Other;Other	0.000924072	0.000335308
k__Bacteria;p__Hyd24-12;c__;o__;f__	0.00405565	0.000447077
k__Bacteria;p__KSB3;Other;Other;Other	0.000102675	5.58847e-05
k__Bacteria;p__LD1;c__;o__;f__	0.000256687	5.58847e-05
k__Bacteria;p__Lentisphaerae;c__[Lentisphaeria];o__Victivallales;f__Victivallaceae	0.000308024	0
k__Bacteria;p__NC10;c__12-24;o__JH-WHS47;f__	0.000102675	5.58847e-05
k__Bacteria;p__NKB19;c__;o__;f__	5.13373e-05	0
k__Bacteria;p__NKB19;c__TSBW08;o__;f__	5.13373e-05	0
k__Bacteria;p__NKB19;c__noFP_H4;o__;f__	0.000102675	0
k__Bacteria;p__Nitrospirae;c__Nitrospira;o__Nitrospirales;f__FW	5.13373e-05	5.58847e-05
k__Bacteria;p__Nitrospirae;c__Nitrospira;o__Nitrospirales;f__Thermodesulfovibrionaceae	0.00867601	0.00424723
k__Bacteria;p__OD1;Other;Other;Other	5.13373e-05	0.000167654
k__Bacteria;p__OD1;c__;o__;f__	0.00744391	0.004359
k__Bacteria;p__OD1;c__ABY1;o__;f__	0.00282355	0.0040237
k__Bacteria;p__OP11;c__WCHB1-64;o__d153;f__	5.13373e-05	5.58847e-05
k__Bacteria;p__OP3;Other;Other;Other	5.13373e-05	0
k__Bacteria;p__OP3;c__BD4-9;o__;f__	0.000102675	0
k__Bacteria;p__OP3;c__PBS-25;o__;f__	0.00200216	0
k__Bacteria;p__OP3;c__koll11;o__;f__	0.00215617	0.000223539
k__Bacteria;p__OP3;c__koll11;o__GIF10;f__	0.000564711	0.000279423
k__Bacteria;p__OP8;c__;o__;f__	5.13373e-05	0.000111769
k__Bacteria;p__OP8;c__OP8_1;o__;f__	0.000616048	0.000447077
k__Bacteria;p__OP8;c__OP8_1;o__OPB95;f__	0	5.58847e-05
k__Bacteria;p__OP8;c__OP8_1;o__SHA-124;f__	0	5.58847e-05
k__Bacteria;p__OP8;c__OP8_2;o__;f__	0.000410699	0.000558847
k__Bacteria;p__OP9;c__JS1;Other;Other	5.13373e-05	5.58847e-05
k__Bacteria;p__OP9;c__JS1;o__BA021;f__	0.0157606	0.00972393
k__Bacteria;p__OP9;c__JS1;o__SB-45;f__	0.000616048	0.000447077
k__Bacteria;p__OP9;c__OPB46;o__SHA-1;f__	0.00374763	0.00083827
k__Bacteria;p__Planctomycetes;Other;Other;Other	0.000308024	0.000335308
k__Bacteria;p__Planctomycetes;c__ODP123;o__T8-B82;f__	5.13373e-05	0
k__Bacteria;p__Planctomycetes;c__Phycisphaerae;Other;Other	5.13373e-05	5.58847e-05
k__Bacteria;p__Planctomycetes;c__Phycisphaerae;o__;f__	0.00888136	0.00497373
k__Bacteria;p__Planctomycetes;c__Phycisphaerae;o__Phycisphaerales;f__Phycisphaeraceae	0.000205349	0
k__Bacteria;p__Planctomycetes;c__Pla3;o__;f__	0.000102675	5.58847e-05
k__Bacteria;p__Planctomycetes;c__Planctomycetia;o__Pirellulales;Other	0	5.58847e-05
k__Bacteria;p__Planctomycetes;c__Planctomycetia;o__Pirellulales;f__Pirellulaceae	0.0012321	0.000670616
k__Bacteria;p__Planctomycetes;c__vadinHA49;o__PeHg47;f__	5.13373e-05	0
k__Bacteria;p__Proteobacteria;Other;Other;Other	0.00231018	0.001453
k__Bacteria;p__Proteobacteria;c__Alphaproteobacteria;Other;Other	0.00138611	0.000782385
k__Bacteria;p__Proteobacteria;c__Alphaproteobacteria;o__;f__	5.13373e-05	0
k__Bacteria;p__Proteobacteria;c__Alphaproteobacteria;o__Caulobacterales;f__Caulobacteraceae	0.000102675	5.58847e-05
k__Bacteria;p__Proteobacteria;c__Alphaproteobacteria;o__Rhizobiales;Other	0.000102675	5.58847e-05
k__Bacteria;p__Proteobacteria;c__Alphaproteobacteria;o__Rhizobiales;f__Hyphomicrobiaceae	0.000513373	0
k__Bacteria;p__Proteobacteria;c__Alphaproteobacteria;o__Rhizobiales;f__Phyllobacteriaceae	0.000359361	0.000111769
k__Bacteria;p__Proteobacteria;c__Alphaproteobacteria;o__Rhizobiales;f__Rhizobiaceae	0	0.000223539
k__Bacteria;p__Proteobacteria;c__Alphaproteobacteria;o__Rhodobacterales;f__Rhodobacteraceae	0.000667385	5.58847e-05
k__Bacteria;p__Proteobacteria;c__Alphaproteobacteria;o__Rhodospirillales;f__Rhodospirillaceae	0	5.58847e-05
k__Bacteria;p__Proteobacteria;c__Alphaproteobacteria;o__Sphingomonadales;Other	0.00184814	0.00212362
k__Bacteria;p__Proteobacteria;c__Alphaproteobacteria;o__Sphingomonadales;f__Sphingomonadaceae	0.000102675	5.58847e-05
k__Bacteria;p__Proteobacteria;c__Betaproteobacteria;Other;Other	0.00390164	0.00542081
k__Bacteria;p__Proteobacteria;c__Betaproteobacteria;o__Burkholderiales;f__Alcaligenaceae	0	5.58847e-05
k__Bacteria;p__Proteobacteria;c__Betaproteobacteria;o__Burkholderiales;f__Comamonadaceae	0.00323425	0.00497373
k__Bacteria;p__Proteobacteria;c__Betaproteobacteria;o__Burkholderiales;f__Oxalobacteraceae	5.13373e-05	5.58847e-05
k__Bacteria;p__Proteobacteria;c__Betaproteobacteria;o__Hydrogenophilales;f__Hydrogenophilaceae	0.000308024	5.58847e-05
k__Bacteria;p__Proteobacteria;c__Betaproteobacteria;o__MKC10;f__	0.00195082	0.00257069
k__Bacteria;p__Proteobacteria;c__Betaproteobacteria;o__Rhodocyclales;f__Rhodocyclaceae	0.000102675	5.58847e-05
k__Bacteria;p__Proteobacteria;c__Deltaproteobacteria;Other;Other	0.00503106	0.00625908
k__Bacteria;p__Proteobacteria;c__Deltaproteobacteria;o__BPC076;f__	0.000102675	0
k__Bacteria;p__Proteobacteria;c__Deltaproteobacteria;o__Desulfobacterales;f__Desulfobulbaceae	0.000616048	0.000950039
k__Bacteria;p__Proteobacteria;c__Deltaproteobacteria;o__Desulfovibrionales;f__Desulfomicrobiaceae	0.000359361	0.00100592
k__Bacteria;p__Proteobacteria;c__Deltaproteobacteria;o__Desulfovibrionales;f__Desulfovibrionaceae	0.004261	0.00206773
k__Bacteria;p__Proteobacteria;c__Deltaproteobacteria;o__Desulfuromonadales;Other	0.00107808	0.000447077
k__Bacteria;p__Proteobacteria;c__Deltaproteobacteria;o__Desulfuromonadales;f__Desulfuromonadaceae	0.0012321	0.00083827
k__Bacteria;p__Proteobacteria;c__Deltaproteobacteria;o__Desulfuromonadales;f__Geobacteraceae	0.174239	0.0668939
k__Bacteria;p__Proteobacteria;c__Deltaproteobacteria;o__Desulfuromonadales;f__Pelobacteraceae	0	5.58847e-05
k__Bacteria;p__Proteobacteria;c__Deltaproteobacteria;o__GW-28;f__	0.000102675	0.000111769
k__Bacteria;p__Proteobacteria;c__Deltaproteobacteria;o__MBNT15;f__	5.13373e-05	0.000111769
k__Bacteria;p__Proteobacteria;c__Deltaproteobacteria;o__Myxococcales;f__	0.000102675	0.000111769
k__Bacteria;p__Proteobacteria;c__Deltaproteobacteria;o__Myxococcales;f__Myxococcaceae	0	5.58847e-05
k__Bacteria;p__Proteobacteria;c__Deltaproteobacteria;o__NKB15;f__	0.00266954	0.00178831
k__Bacteria;p__Proteobacteria;c__Deltaproteobacteria;o__Syntrophobacterales;Other	0.00456902	0.00307366
k__Bacteria;p__Proteobacteria;c__Deltaproteobacteria;o__Syntrophobacterales;f__Desulfobacteraceae	0.00749525	0.00597966
k__Bacteria;p__Proteobacteria;c__Deltaproteobacteria;o__Syntrophobacterales;f__Syntrophaceae	0.0191488	0.0212921
k__Bacteria;p__Proteobacteria;c__Deltaproteobacteria;o__Syntrophobacterales;f__Syntrophobacteraceae	0.0786488	0.0302336
k__Bacteria;p__Proteobacteria;c__Deltaproteobacteria;o__Syntrophobacterales;f__Syntrophorhabdaceae	0.0310078	0.0219627
k__Bacteria;p__Proteobacteria;c__Epsilonproteobacteria;o__Campylobacterales;f__Campylobacteraceae	0.000102675	0.000502962
k__Bacteria;p__Proteobacteria;c__Epsilonproteobacteria;o__Campylobacterales;f__Helicobacteraceae	0.00523641	0.00318543
k__Bacteria;p__Proteobacteria;c__Gammaproteobacteria;Other;Other	0.000564711	0.000670616
k__Bacteria;p__Proteobacteria;c__Gammaproteobacteria;o__Aeromonadales;f__Aeromonadaceae	5.13373e-05	0
k__Bacteria;p__Proteobacteria;c__Gammaproteobacteria;o__Alteromonadales;f__	0.000359361	0
k__Bacteria;p__Proteobacteria;c__Gammaproteobacteria;o__Alteromonadales;f__Idiomarinaceae	0.0106782	0.000558847
k__Bacteria;p__Proteobacteria;c__Gammaproteobacteria;o__Alteromonadales;f__Shewanellaceae	0	0.00234716
k__Bacteria;p__Proteobacteria;c__Gammaproteobacteria;o__Alteromonadales;f__[Chromatiaceae]	0.000256687	0
k__Bacteria;p__Proteobacteria;c__Gammaproteobacteria;o__Chromatiales;Other	5.13373e-05	0
k__Bacteria;p__Proteobacteria;c__Gammaproteobacteria;o__Legionellales;f__Coxiellaceae	5.13373e-05	5.58847e-05
k__Bacteria;p__Proteobacteria;c__Gammaproteobacteria;o__Oceanospirillales;f__Oceanospirillaceae	0.00477437	0.00469431
k__Bacteria;p__Proteobacteria;c__Gammaproteobacteria;o__Pseudomonadales;f__Moraxellaceae	0.000102675	0
k__Bacteria;p__Proteobacteria;c__Gammaproteobacteria;o__Pseudomonadales;f__Pseudomonadaceae	0.00349094	0.112887
k__Bacteria;p__Proteobacteria;c__Gammaproteobacteria;o__Xanthomonadales;f__Xanthomonadaceae	0.0187895	0.0542081
k__Bacteria;p__Spirochaetes;c__Spirochaetes;Other;Other	0.000154012	0.000279423
k__Bacteria;p__Spirochaetes;c__Spirochaetes;o__;f__	5.13373e-05	0.000558847
k__Bacteria;p__Spirochaetes;c__Spirochaetes;o__M2PT2-76;f__	5.13373e-05	0.000111769
k__Bacteria;p__Spirochaetes;c__Spirochaetes;o__Sphaerochaetales;f__	0.000102675	0
k__Bacteria;p__Spirochaetes;c__Spirochaetes;o__Sphaerochaetales;f__Sphaerochaetaceae	0.000154012	0
k__Bacteria;p__Spirochaetes;c__Spirochaetes;o__Spirochaetales;f__Spirochaetaceae	0.0332666	0.0257069
k__Bacteria;p__Spirochaetes;c__WWE1;o__[Cloacamonales];Other	0	5.58847e-05
k__Bacteria;p__Spirochaetes;c__WWE1;o__[Cloacamonales];f__[Cloacamonaceae]	0.00415832	0.0021795
k__Bacteria;p__Spirochaetes;c__[Brachyspirae];o__[Brachyspirales];f__Brachyspiraceae	0.000821397	0.00100592
k__Bacteria;p__Spirochaetes;c__[Brevinematae];o__[Brevinematales];f__	0.000205349	0.000223539
k__Bacteria;p__Spirochaetes;c__[Leptospirae];o__[Leptospirales];f__Sediment-4	0.00077006	0.000391193
k__Bacteria;p__Synergistetes;c__;o__;f__	0.0012321	0.000950039
k__Bacteria;p__Synergistetes;c__Synergistia;o__Synergistales;Other	0.000667385	5.58847e-05
k__Bacteria;p__Synergistetes;c__Synergistia;o__Synergistales;f__	0.000102675	0.000279423
k__Bacteria;p__Synergistetes;c__Synergistia;o__Synergistales;f__Aminiphilaceae	0.00077006	0.000558847
k__Bacteria;p__Synergistetes;c__Synergistia;o__Synergistales;f__Anaerobaculaceae	0.000205349	0.000167654
k__Bacteria;p__Synergistetes;c__Synergistia;o__Synergistales;f__Dethiosulfovibrionaceae	0.0452795	0.0250363
k__Bacteria;p__Synergistetes;c__Synergistia;o__Synergistales;f__Synergistaceae	0.00744391	0.00279423
k__Bacteria;p__Synergistetes;c__Synergistia;o__Synergistales;f__TTA_B6	0.000975409	0.000950039
k__Bacteria;p__Synergistetes;c__Synergistia;o__Synergistales;f__Thermovirgaceae	0.000308024	0.000223539
k__Bacteria;p__TA06;c__;o__;f__	0.000359361	0.000950039
k__Bacteria;p__TM6;c__SBRH58;o__;f__	0.00333693	0.00150889
k__Bacteria;p__TM6;c__SJA-4;o__;f__	0.000872735	0
k__Bacteria;p__TM7;c__TM7-1;o__;f__	0.000410699	0.000111769
k__Bacteria;p__TM7;c__TM7-3;o__;f__	0.000102675	0
k__Bacteria;p__Tenericutes;c__Mollicutes;o__Acholeplasmatales;f__Acholeplasmataceae	0	0.00139712
k__Bacteria;p__Tenericutes;c__Mollicutes;o__RsaHF231;f__	5.13373e-05	0
k__Bacteria;p__Thermotogae;c__Thermotogae;o__Thermotogales;f__Thermotogaceae	0.00420966	0.00396781
k__Bacteria;p__Verrucomicrobia;Other;Other;Other	5.13373e-05	0
k__Bacteria;p__Verrucomicrobia;c__Verruco-5;Other;Other	0.000154012	0
k__Bacteria;p__Verrucomicrobia;c__Verruco-5;o__LD1-PB3;f__	0.000205349	0.000223539
k__Bacteria;p__Verrucomicrobia;c__Verruco-5;o__WCHB1-41;f__	0.000154012	0
k__Bacteria;p__Verrucomicrobia;c__Verruco-5;o__WCHB1-41;f__RFP12	0.000102675	0
k__Bacteria;p__Verrucomicrobia;c__[Methylacidiphilae];Other;Other	0	5.58847e-05
k__Bacteria;p__Verrucomicrobia;c__[Pedosphaerae];o__[Pedosphaerales];f__	0	5.58847e-05
k__Bacteria;p__WS2;c__SHA-109;o__;f__	5.13373e-05	0
k__Bacteria;p__WS3;c__;o__;f__	5.13373e-05	0
k__Bacteria;p__WS3;c__PRR-12;o__;f__	0.000410699	0
k__Bacteria;p__WS3;c__PRR-12;o__GN03;f__KSB4	5.13373e-05	0
k__Bacteria;p__WS3;c__PRR-12;o__PBS-III-9;f__	0.000154012	0
k__Bacteria;p__WS3;c__PRR-12;o__Sediment-1;f__	5.13373e-05	5.58847e-05
k__Bacteria;p__[Caldithrix];c__KSB1;o__GW-22;f__	0	5.58847e-05
k__Bacteria;p__[Caldithrix];c__KSB1;o__MSB-5B5;f__	0	5.58847e-05

## Sheet: Genus level
Bacterial Relative abundances (i.e. fraction) at the Genus level obtained for the inoculum granules and the selenite reducing granules
DNA was extracted from the inoculum granules (i.e., time zero) and from the selenite reducing granules (i.e., time 21 days) and the 16S rRNA genes were amplified with Bacterial specific primers, amplicons were pyrosequenced and resulting reads were anlyzed using the QIIME pipeline
Taxon	Inoculm granules	Selenite reducing granules
k__Bacteria;Other;Other;Other;Other;Other	0.025978	0.0181625
k__Bacteria;p__AC1;c__SHA-114;o__;f__;g__	0.00523668	0.000950039
k__Bacteria;p__Acidobacteria;c__;o__;f__;g__	0.00010268	0
k__Bacteria;p__Acidobacteria;c__MVS-40;o__;f__;g__	0.00035938	0.000111769
k__Bacteria;p__Acidobacteria;c__OS-K;o__;f__;g__	0.00015402	0
k__Bacteria;p__Acidobacteria;c__Solibacteres;o__Solibacterales;f__Solibacteraceae;g__Candidatus Solibacter	0.0005134	0.000223539
k__Bacteria;p__Actinobacteria;Other;Other;Other;Other	5.134e-05	0
k__Bacteria;p__Actinobacteria;c__Acidimicrobiia;o__Acidimicrobiales;f__EB1017;g__	0	5.58847e-05
k__Bacteria;p__Actinobacteria;c__Acidimicrobiia;o__Acidimicrobiales;f__Microthrixaceae;g__	0	5.58847e-05
k__Bacteria;p__Actinobacteria;c__Actinobacteria;o__Actinomycetales;f__Actinomycetaceae;g__	0.00041072	0
k__Bacteria;p__Actinobacteria;c__Actinobacteria;o__Actinomycetales;f__Microbacteriaceae;Other	0	0.000335308
k__Bacteria;p__Actinobacteria;c__Actinobacteria;o__Actinomycetales;f__Microbacteriaceae;g__	0	5.58847e-05
k__Bacteria;p__Actinobacteria;c__Actinobacteria;o__WCHB1-81;f__At425_EubF1;g__	0.00287504	0.00234716
k__Bacteria;p__Actinobacteria;c__Thermoleophilia;o__Gaiellales;f__;g__	0.00400452	0.00257069
k__Bacteria;p__Armatimonadetes;c__[Fimbriimonadetes];o__[Fimbriimonadales];f__[Fimbriimonadaceae];g__	0	5.58847e-05
k__Bacteria;p__BRC1;c__NPL-UPA2;o__;f__;g__	0.0002567	0.000111769
k__Bacteria;p__BRC1;c__PRR-11;o__;f__;g__	0.00030804	5.58847e-05
k__Bacteria;p__Bacteroidetes;Other;Other;Other;Other	0.00431256	0.000111769
k__Bacteria;p__Bacteroidetes;c__Bacteroidia;o__Bacteroidales;Other;Other	0.00292638	0.000279423
k__Bacteria;p__Bacteroidetes;c__Bacteroidia;o__Bacteroidales;f__;g__	0.150683	0.0295071
k__Bacteria;p__Bacteroidetes;c__Bacteroidia;o__Bacteroidales;f__BA008;g__	0.00010268	0
k__Bacteria;p__Bacteroidetes;c__Bacteroidia;o__Bacteroidales;f__Bacteroidaceae;g__	0.00046206	0
k__Bacteria;p__Bacteroidetes;c__Bacteroidia;o__Bacteroidales;f__Bacteroidaceae;g__Bacteroides	0.00010268	0
k__Bacteria;p__Bacteroidetes;c__Bacteroidia;o__Bacteroidales;f__Marinilabiaceae;g__	0.00354246	0.000726501
k__Bacteria;p__Bacteroidetes;c__Bacteroidia;o__Bacteroidales;f__Porphyromonadaceae;g__	0.00112948	0.000279423
k__Bacteria;p__Bacteroidetes;c__Bacteroidia;o__Bacteroidales;f__Porphyromonadaceae;g__Parabacteroides	0.00030804	0.000279423
k__Bacteria;p__Bacteroidetes;c__Bacteroidia;o__Bacteroidales;f__p-2534-18B5;g__	5.134e-05	0
k__Bacteria;p__Bacteroidetes;c__Flavobacteriia;o__;f__;g__	5.134e-05	0
k__Bacteria;p__Bacteroidetes;c__Flavobacteriia;o__Flavobacteriales;f__Cryomorphaceae;g__	0.00030804	0.000335308
k__Bacteria;p__Bacteroidetes;c__Flavobacteriia;o__Flavobacteriales;f__Flavobacteriaceae;g__	5.134e-05	0
k__Bacteria;p__Bacteroidetes;c__Flavobacteriia;o__Flavobacteriales;f__Flavobacteriaceae;g__Aequorivita	0.00092412	5.58847e-05
k__Bacteria;p__Bacteroidetes;c__Flavobacteriia;o__Flavobacteriales;f__Flavobacteriaceae;g__Arenibacter	0.00010268	0
k__Bacteria;p__Bacteroidetes;c__Flavobacteriia;o__Flavobacteriales;f__Flavobacteriaceae;g__Flavobacterium	0.00200226	0.000279423
k__Bacteria;p__Bacteroidetes;c__Flavobacteriia;o__Flavobacteriales;f__Flavobacteriaceae;g__Gelidibacter	0.00041072	0
k__Bacteria;p__Bacteroidetes;c__Flavobacteriia;o__Flavobacteriales;f__Flavobacteriaceae;g__Wautersiella	0.00010268	0
k__Bacteria;p__Bacteroidetes;c__Sphingobacteriia;o__Sphingobacteriales;f__Sphingobacteriaceae;g__	0.00041072	5.58847e-05
k__Bacteria;p__Bacteroidetes;c__Sphingobacteriia;o__Sphingobacteriales;f__Sphingobacteriaceae;g__Pedobacter	0.00010268	0
k__Bacteria;p__Caldiserica;c__;o__;f__;g__	0.00138618	0.000502962
k__Bacteria;p__Caldiserica;c__OP5;o__LF045;f__;g__	0.00030804	0
k__Bacteria;p__Caldiserica;c__OP5;o__WCHB1-02;f__;g__	0.00107814	0.00156477
k__Bacteria;p__Caldiserica;c__TTA-B1;o__;f__;g__	5.134e-05	0
k__Bacteria;p__Chlamydiae;c__Chlamydiia;Other;Other;Other	0.00041072	0.000447077
k__Bacteria;p__Chlamydiae;c__Chlamydiia;o__Chlamydiales;Other;Other	0	5.58847e-05
k__Bacteria;p__Chlorobi;c__BSV26;o__PK329;f__;g__	5.134e-05	0
k__Bacteria;p__Chlorobi;c__Ignavibacteria;o__Ignavibacteriales;Other;Other	0.00015402	0
k__Bacteria;p__Chlorobi;c__Ignavibacteria;o__Ignavibacteriales;f__Ignavibacteriaceae;g__	0.00010268	0
k__Bacteria;p__Chlorobi;c__Ignavibacteria;o__Ignavibacteriales;f__lheB3-7;g__	5.134e-05	0
k__Bacteria;p__Chlorobi;c__SJA-28;o__;f__;g__	0.00071876	0.000279423
k__Bacteria;p__Chloroflexi;Other;Other;Other;Other	0.00020536	0.000223539
k__Bacteria;p__Chloroflexi;c__Anaerolineae;Other;Other;Other	0.0010268	0.000447077
k__Bacteria;p__Chloroflexi;c__Anaerolineae;o__Anaerolineales;Other;Other	5.134e-05	5.58847e-05
k__Bacteria;p__Chloroflexi;c__Anaerolineae;o__Anaerolineales;f__Anaerolinaceae;Other	0.00046206	0.000167654
k__Bacteria;p__Chloroflexi;c__Anaerolineae;o__Anaerolineales;f__Anaerolinaceae;g__	0.0214088	0.0146418
k__Bacteria;p__Chloroflexi;c__Anaerolineae;o__Anaerolineales;f__Anaerolinaceae;g__Anaerolinea	0.00328576	0.00117358
k__Bacteria;p__Chloroflexi;c__Anaerolineae;o__Anaerolineales;f__Anaerolinaceae;g__C1_B004	0.0145806	0.0142506
k__Bacteria;p__Chloroflexi;c__Anaerolineae;o__Anaerolineales;f__Anaerolinaceae;g__Longilinea	5.134e-05	0.000279423
k__Bacteria;p__Chloroflexi;c__Anaerolineae;o__Anaerolineales;f__Anaerolinaceae;g__SHD-231	0.0007701	0.000111769
k__Bacteria;p__Chloroflexi;c__Anaerolineae;o__Anaerolineales;f__Anaerolinaceae;g__T78	0.0469761	0.0290041
k__Bacteria;p__Chloroflexi;c__Anaerolineae;o__Anaerolineales;f__Anaerolinaceae;g__WCHB1-05	0.00133484	0.000558847
k__Bacteria;p__Chloroflexi;c__Anaerolineae;o__CFB-26;f__;g__	0.00010268	5.58847e-05
k__Bacteria;p__Chloroflexi;c__Anaerolineae;o__Caldilineales;f__Caldilineaceae;g__	0	5.58847e-05
k__Bacteria;p__Chloroflexi;c__Anaerolineae;o__GCA004;f__;g__	0.00374782	0.00195596
k__Bacteria;p__Chloroflexi;c__Anaerolineae;o__MSB-1E9;f__;g__	5.134e-05	0
k__Bacteria;p__Chloroflexi;c__Anaerolineae;o__OPB11;f__;g__	0.00087278	0.000670616
k__Bacteria;p__Chloroflexi;c__Anaerolineae;o__S0208;f__;g__	0	0.000111769
k__Bacteria;p__Chloroflexi;c__Anaerolineae;o__SBR1031;f__A4b;g__	5.134e-05	0
k__Bacteria;p__Chloroflexi;c__Anaerolineae;o__SHA-20;f__;g__	0.00118082	0.000502962
k__Bacteria;p__Chloroflexi;c__Anaerolineae;o__SJA-15;f__;g__	0.00225896	0.000279423
k__Bacteria;p__Chloroflexi;c__Dehalococcoidetes;Other;Other;Other	0.00035938	0.000279423
k__Bacteria;p__Chloroflexi;c__Dehalococcoidetes;o__Dehalococcoidales;f__Dehalococcoidaceae;g__	0.00251566	0.00329719
k__Bacteria;p__Chloroflexi;c__Dehalococcoidetes;o__GIF9;f__;g__	0.00020536	0
k__Bacteria;p__Chloroflexi;c__SHA-26;o__;f__;g__	0.00010268	0.000167654
k__Bacteria;p__Elusimicrobia;c__Endomicrobia;o__;f__;g__	0.00046206	0.000167654
k__Bacteria;p__FCPU426;c__;o__;f__;g__	0.00118082	0.000391193
k__Bacteria;p__Firmicutes;Other;Other;Other;Other	0.00020536	0.000391193
k__Bacteria;p__Firmicutes;c__;o__;f__;g__	0.0002567	0.000335308
k__Bacteria;p__Firmicutes;c__Bacilli;o__Bacillales;Other;Other	0.00020536	5.58847e-05
k__Bacteria;p__Firmicutes;c__Bacilli;o__Bacillales;f__Planococcaceae;g__	0	5.58847e-05
k__Bacteria;p__Firmicutes;c__Clostridia;Other;Other;Other	0.0236677	0.00676204
k__Bacteria;p__Firmicutes;c__Clostridia;o__Clostridiales;Other;Other	0.0130404	0.0119593
k__Bacteria;p__Firmicutes;c__Clostridia;o__Clostridiales;f__;g__	0.020844	0.0134682
k__Bacteria;p__Firmicutes;c__Clostridia;o__Clostridiales;f__Catabacteriaceae;g__	0.00975459	0.00704147
k__Bacteria;p__Firmicutes;c__Clostridia;o__Clostridiales;f__Christensenellaceae;g__	0.00087278	0.000614731
k__Bacteria;p__Firmicutes;c__Clostridia;o__Clostridiales;f__Clostridiaceae;Other	0.00092412	0.00324131
k__Bacteria;p__Firmicutes;c__Clostridia;o__Clostridiales;f__Clostridiaceae;g__	0.00913852	0.0962893
k__Bacteria;p__Firmicutes;c__Clostridia;o__Clostridiales;f__Clostridiaceae;g__Clostridium	0.00600678	0.00167654
k__Bacteria;p__Firmicutes;c__Clostridia;o__Clostridiales;f__Clostridiaceae;g__Sedimentibacter	0.00066742	0.000111769
k__Bacteria;p__Firmicutes;c__Clostridia;o__Clostridiales;f__Dehalobacteriaceae;g__	0.00056474	0.000111769
k__Bacteria;p__Firmicutes;c__Clostridia;o__Clostridiales;f__Dehalobacteriaceae;g__Dehalobacterium	0.00030804	0.000223539
k__Bacteria;p__Firmicutes;c__Clostridia;o__Clostridiales;f__EtOH8;g__	0.00035938	0.000279423
k__Bacteria;p__Firmicutes;c__Clostridia;o__Clostridiales;f__Eubacteriaceae;g__	0.00010268	5.58847e-05
k__Bacteria;p__Firmicutes;c__Clostridia;o__Clostridiales;f__Eubacteriaceae;g__Acetobacterium	5.134e-05	0
k__Bacteria;p__Firmicutes;c__Clostridia;o__Clostridiales;f__Eubacteriaceae;g__Anaerofustis	0.00041072	0.000223539
k__Bacteria;p__Firmicutes;c__Clostridia;o__Clostridiales;f__Lachnospiraceae;Other	0.00030804	0
k__Bacteria;p__Firmicutes;c__Clostridia;o__Clostridiales;f__Peptococcaceae;g__Niigata-25	0.00010268	5.58847e-05
k__Bacteria;p__Firmicutes;c__Clostridia;o__Clostridiales;f__Peptostreptococcaceae;g__	0.0002567	0.00491785
k__Bacteria;p__Firmicutes;c__Clostridia;o__Clostridiales;f__Ruminococcaceae;Other	0.00220762	0.000950039
k__Bacteria;p__Firmicutes;c__Clostridia;o__Clostridiales;f__Ruminococcaceae;g__	0.00061608	0.000279423
k__Bacteria;p__Firmicutes;c__Clostridia;o__Clostridiales;f__Ruminococcaceae;g__Oscillospira	0.00010268	0
k__Bacteria;p__Firmicutes;c__Clostridia;o__Clostridiales;f__Ruminococcaceae;g__Ruminococcus	5.134e-05	5.58847e-05
k__Bacteria;p__Firmicutes;c__Clostridia;o__Clostridiales;f__Syntrophomonadaceae;g__Syntrophomonas	0.00133484	0.000279423
k__Bacteria;p__Firmicutes;c__Clostridia;o__Coriobacteriales;f__;g__	0.00292638	0.00106181
k__Bacteria;p__Firmicutes;c__Clostridia;o__Coriobacteriales;f__Coriobacteriaceae;g__	0.00354246	0.00162065
k__Bacteria;p__Firmicutes;c__Clostridia;o__Coriobacteriales;f__Coriobacteriaceae;g__Atopobium	5.134e-05	0
k__Bacteria;p__Firmicutes;c__Clostridia;o__Desulfitobacterales;f__Desulfitobacteraceae;g__	5.134e-05	0
k__Bacteria;p__Firmicutes;c__Clostridia;o__Natranaerobiales;f__Anaerobrancaceae;Other	0.00010268	0
k__Bacteria;p__Firmicutes;c__Clostridia;o__Natranaerobiales;f__Anaerobrancaceae;g__	0.00261834	0.000279423
k__Bacteria;p__Firmicutes;c__Clostridia;o__Natranaerobiales;f__ML1228J-1;g__	5.134e-05	0
k__Bacteria;p__Firmicutes;c__Clostridia;o__SHA-98;f__;g__	0.00415854	0.00514139
k__Bacteria;p__Firmicutes;c__Clostridia;o__SHA-98;f__D2;g__	0	5.58847e-05
k__Bacteria;p__Firmicutes;c__Clostridia;o__Thermoanaerobacterales;f__Thermoanaerobacteraceae;Other	0	5.58847e-05
k__Bacteria;p__Firmicutes;c__Erysipelotrichi;o__Erysipelotrichales;f__Erysipelotrichaceae;Other	0	0.000111769
k__Bacteria;p__Firmicutes;c__Erysipelotrichi;o__Erysipelotrichales;f__Erysipelotrichaceae;g__PSB-M-3	0.00010268	0.00296189
k__Bacteria;p__Firmicutes;c__Negativicutes;o__Selenomonadales;f__Veillonellaceae;g__	0.00143752	0.241645
k__Bacteria;p__Firmicutes;c__RF3;o__ML615J-28;f__;g__	0.00020536	0
k__Bacteria;p__Fusobacteria;c__Fusobacteria;o__;f__;g__	5.134e-05	0
k__Bacteria;p__GN02;Other;Other;Other;Other	0.00472328	0.00178831
k__Bacteria;p__GN02;c__3BR-5F;o__;f__;g__	0.0041072	0.00167654
k__Bacteria;p__GN04;c__;o__;f__;g__	0.00313174	0.000447077
k__Bacteria;p__GN04;c__GN15;o__;f__;g__	0.00261834	0.00173242
k__Bacteria;p__Gemmatimonadetes;c__JL-ETNP-Z39;o__;f__;g__	5.134e-05	0
k__Bacteria;p__Hyd24-12;Other;Other;Other;Other	0.00092412	0.000335308
k__Bacteria;p__Hyd24-12;c__;o__;f__;g__	0.00405586	0.000447077
k__Bacteria;p__KSB3;Other;Other;Other;Other	0.00010268	5.58847e-05
k__Bacteria;p__LD1;c__;o__;f__;g__	0.0002567	5.58847e-05
k__Bacteria;p__Lentisphaerae;c__[Lentisphaeria];o__Victivallales;f__Victivallaceae;g__	0.00030804	0
k__Bacteria;p__NC10;c__12-24;o__JH-WHS47;f__;g__	0.00010268	5.58847e-05
k__Bacteria;p__NKB19;c__;o__;f__;g__	5.134e-05	0
k__Bacteria;p__NKB19;c__TSBW08;o__;f__;g__	5.134e-05	0
k__Bacteria;p__NKB19;c__noFP_H4;o__;f__;g__	0.00010268	0
k__Bacteria;p__Nitrospirae;c__Nitrospira;o__Nitrospirales;f__FW;g__4-29	5.134e-05	5.58847e-05
k__Bacteria;p__Nitrospirae;c__Nitrospira;o__Nitrospirales;f__Thermodesulfovibrionaceae;g__	0.00138618	0.000894154
k__Bacteria;p__Nitrospirae;c__Nitrospira;o__Nitrospirales;f__Thermodesulfovibrionaceae;g__DCE29	0.00708492	0.00262658
k__Bacteria;p__Nitrospirae;c__Nitrospira;o__Nitrospirales;f__Thermodesulfovibrionaceae;g__HB118	0.00020536	0.000726501
k__Bacteria;p__OD1;Other;Other;Other;Other	5.134e-05	0.000167654
k__Bacteria;p__OD1;c__;o__;f__;g__	0.0074443	0.004359
k__Bacteria;p__OD1;c__ABY1;o__;f__;g__	0.0028237	0.0040237
k__Bacteria;p__OP11;c__WCHB1-64;o__d153;f__;g__	5.134e-05	5.58847e-05
k__Bacteria;p__OP3;Other;Other;Other;Other	5.134e-05	0
k__Bacteria;p__OP3;c__BD4-9;o__;f__;g__	0.00010268	0
k__Bacteria;p__OP3;c__PBS-25;o__;f__;g__	0.00200226	0
k__Bacteria;p__OP3;c__koll11;o__;f__;g__	0.00215628	0.000223539
k__Bacteria;p__OP3;c__koll11;o__GIF10;f__;g__	0.00056474	0.000279423
k__Bacteria;p__OP8;c__;o__;f__;g__	5.134e-05	0.000111769
k__Bacteria;p__OP8;c__OP8_1;o__;f__;g__	0.00061608	0.000447077
k__Bacteria;p__OP8;c__OP8_1;o__OPB95;f__;g__	0	5.58847e-05
k__Bacteria;p__OP8;c__OP8_1;o__SHA-124;f__;g__	0	5.58847e-05
k__Bacteria;p__OP8;c__OP8_2;o__;f__;g__	0.00041072	0.000558847
k__Bacteria;p__OP9;c__JS1;Other;Other;Other	5.134e-05	5.58847e-05
k__Bacteria;p__OP9;c__JS1;o__BA021;f__;g__	0.0157614	0.00972393
k__Bacteria;p__OP9;c__JS1;o__SB-45;f__;g__	0.00061608	0.000447077
k__Bacteria;p__OP9;c__OPB46;o__SHA-1;f__;g__	0.00374782	0.00083827
k__Bacteria;p__Planctomycetes;Other;Other;Other;Other	0.00030804	0.000335308
k__Bacteria;p__Planctomycetes;c__ODP123;o__T8-B82;f__;g__	5.134e-05	0
k__Bacteria;p__Planctomycetes;c__Phycisphaerae;Other;Other;Other	5.134e-05	5.58847e-05
k__Bacteria;p__Planctomycetes;c__Phycisphaerae;o__;f__;g__	0.00888182	0.00497373
k__Bacteria;p__Planctomycetes;c__Phycisphaerae;o__Phycisphaerales;f__Phycisphaeraceae;g__	0.00020536	0
k__Bacteria;p__Planctomycetes;c__Pla3;o__;f__;g__	0.00010268	5.58847e-05
k__Bacteria;p__Planctomycetes;c__Planctomycetia;o__Pirellulales;Other;Other	0	5.58847e-05
k__Bacteria;p__Planctomycetes;c__Planctomycetia;o__Pirellulales;f__Pirellulaceae;g__	0.00123216	0.000670616
k__Bacteria;p__Planctomycetes;c__vadinHA49;o__PeHg47;f__;g__	5.134e-05	0
k__Bacteria;p__Proteobacteria;Other;Other;Other;Other	0.0023103	0.001453
k__Bacteria;p__Proteobacteria;c__Alphaproteobacteria;Other;Other;Other	0.00138618	0.000782385
k__Bacteria;p__Proteobacteria;c__Alphaproteobacteria;o__;f__;g__	5.134e-05	0
k__Bacteria;p__Proteobacteria;c__Alphaproteobacteria;o__Caulobacterales;f__Caulobacteraceae;Other	0.00010268	5.58847e-05
k__Bacteria;p__Proteobacteria;c__Alphaproteobacteria;o__Rhizobiales;Other;Other	0.00010268	5.58847e-05
k__Bacteria;p__Proteobacteria;c__Alphaproteobacteria;o__Rhizobiales;f__Hyphomicrobiaceae;g__Devosia	0.00041072	0
k__Bacteria;p__Proteobacteria;c__Alphaproteobacteria;o__Rhizobiales;f__Hyphomicrobiaceae;g__Parvibaculum	5.134e-05	0
k__Bacteria;p__Proteobacteria;c__Alphaproteobacteria;o__Rhizobiales;f__Hyphomicrobiaceae;g__Rhodoplanes	5.134e-05	0
k__Bacteria;p__Proteobacteria;c__Alphaproteobacteria;o__Rhizobiales;f__Phyllobacteriaceae;g__	0.00035938	0.000111769
k__Bacteria;p__Proteobacteria;c__Alphaproteobacteria;o__Rhizobiales;f__Rhizobiaceae;Other	0	0.000223539
k__Bacteria;p__Proteobacteria;c__Alphaproteobacteria;o__Rhodobacterales;f__Rhodobacteraceae;Other	0.00066742	5.58847e-05
k__Bacteria;p__Proteobacteria;c__Alphaproteobacteria;o__Rhodospirillales;f__Rhodospirillaceae;g__Azospirillum	0	5.58847e-05
k__Bacteria;p__Proteobacteria;c__Alphaproteobacteria;o__Sphingomonadales;Other;Other	0.00184824	0.00212362
k__Bacteria;p__Proteobacteria;c__Alphaproteobacteria;o__Sphingomonadales;f__Sphingomonadaceae;g__Sphingobium	0.00010268	5.58847e-05
k__Bacteria;p__Proteobacteria;c__Betaproteobacteria;Other;Other;Other	0.00390184	0.00542081
k__Bacteria;p__Proteobacteria;c__Betaproteobacteria;o__Burkholderiales;f__Alcaligenaceae;g__	0	5.58847e-05
k__Bacteria;p__Proteobacteria;c__Betaproteobacteria;o__Burkholderiales;f__Comamonadaceae;Other	0.00302906	0.00357662
k__Bacteria;p__Proteobacteria;c__Betaproteobacteria;o__Burkholderiales;f__Comamonadaceae;g__Acidovorax	0.00010268	0
k__Bacteria;p__Proteobacteria;c__Betaproteobacteria;o__Burkholderiales;f__Comamonadaceae;g__Comamonas	0.00010268	0.00139712
k__Bacteria;p__Proteobacteria;c__Betaproteobacteria;o__Burkholderiales;f__Oxalobacteraceae;Other	5.134e-05	0
k__Bacteria;p__Proteobacteria;c__Betaproteobacteria;o__Burkholderiales;f__Oxalobacteraceae;g__	0	5.58847e-05
k__Bacteria;p__Proteobacteria;c__Betaproteobacteria;o__Hydrogenophilales;f__Hydrogenophilaceae;g__Thiobacillus	0.00030804	5.58847e-05
k__Bacteria;p__Proteobacteria;c__Betaproteobacteria;o__MKC10;f__;g__	0.00195092	0.00257069
k__Bacteria;p__Proteobacteria;c__Betaproteobacteria;o__Rhodocyclales;f__Rhodocyclaceae;g__Propionivibrio	0.00010268	5.58847e-05
k__Bacteria;p__Proteobacteria;c__Deltaproteobacteria;Other;Other;Other	0.00503132	0.00625908
k__Bacteria;p__Proteobacteria;c__Deltaproteobacteria;o__BPC076;f__;g__	0.00010268	0
k__Bacteria;p__Proteobacteria;c__Deltaproteobacteria;o__Desulfobacterales;f__Desulfobulbaceae;g__Desulfobulbus	0.00061608	0.000950039
k__Bacteria;p__Proteobacteria;c__Deltaproteobacteria;o__Desulfovibrionales;f__Desulfomicrobiaceae;g__Desulfomicrobium	0.00035938	0.00100592
k__Bacteria;p__Proteobacteria;c__Deltaproteobacteria;o__Desulfovibrionales;f__Desulfovibrionaceae;g__Desulfovibrio	0.00426122	0.00206773
k__Bacteria;p__Proteobacteria;c__Deltaproteobacteria;o__Desulfuromonadales;Other;Other	0.00107814	0.000447077
k__Bacteria;p__Proteobacteria;c__Deltaproteobacteria;o__Desulfuromonadales;f__Desulfuromonadaceae;g__Desulfuromonas	0.00123216	0.00083827
k__Bacteria;p__Proteobacteria;c__Deltaproteobacteria;o__Desulfuromonadales;f__Geobacteraceae;Other	0.00559606	0.00134123
k__Bacteria;p__Proteobacteria;c__Deltaproteobacteria;o__Desulfuromonadales;f__Geobacteraceae;g__	0.167266	0.0627026
k__Bacteria;p__Proteobacteria;c__Deltaproteobacteria;o__Desulfuromonadales;f__Geobacteraceae;g__Geobacter	0.00138618	0.00285012
k__Bacteria;p__Proteobacteria;c__Deltaproteobacteria;o__Desulfuromonadales;f__Pelobacteraceae;g__	0	5.58847e-05
k__Bacteria;p__Proteobacteria;c__Deltaproteobacteria;o__GW-28;f__;g__	0.00010268	0.000111769
k__Bacteria;p__Proteobacteria;c__Deltaproteobacteria;o__MBNT15;f__;g__	5.134e-05	0.000111769
k__Bacteria;p__Proteobacteria;c__Deltaproteobacteria;o__Myxococcales;f__;g__	0.00010268	0.000111769
k__Bacteria;p__Proteobacteria;c__Deltaproteobacteria;o__Myxococcales;f__Myxococcaceae;g__	0	5.58847e-05
k__Bacteria;p__Proteobacteria;c__Deltaproteobacteria;o__NKB15;f__;g__	0.00266968	0.00178831
k__Bacteria;p__Proteobacteria;c__Deltaproteobacteria;o__Syntrophobacterales;Other;Other	0.00456926	0.00307366
k__Bacteria;p__Proteobacteria;c__Deltaproteobacteria;o__Syntrophobacterales;f__Desulfobacteraceae;Other	5.134e-05	0
k__Bacteria;p__Proteobacteria;c__Deltaproteobacteria;o__Syntrophobacterales;f__Desulfobacteraceae;g__	0.00318308	0.00100592
k__Bacteria;p__Proteobacteria;c__Deltaproteobacteria;o__Syntrophobacterales;f__Desulfobacteraceae;g__Desulfobacterium	0.00041072	0.000447077
k__Bacteria;p__Proteobacteria;c__Deltaproteobacteria;o__Syntrophobacterales;f__Desulfobacteraceae;g__Desulfococcus	0.0038505	0.00452666
k__Bacteria;p__Proteobacteria;c__Deltaproteobacteria;o__Syntrophobacterales;f__Syntrophaceae;Other	5.134e-05	0
k__Bacteria;p__Proteobacteria;c__Deltaproteobacteria;o__Syntrophobacterales;f__Syntrophaceae;g__	0.0165828	0.0181625
k__Bacteria;p__Proteobacteria;c__Deltaproteobacteria;o__Syntrophobacterales;f__Syntrophaceae;g__Desulfomonile	0.00010268	0.000223539
k__Bacteria;p__Proteobacteria;c__Deltaproteobacteria;o__Syntrophobacterales;f__Syntrophaceae;g__Syntrophus	0.00241298	0.002906
k__Bacteria;p__Proteobacteria;c__Deltaproteobacteria;o__Syntrophobacterales;f__Syntrophobacteraceae;Other	0.00010268	0.000167654
k__Bacteria;p__Proteobacteria;c__Deltaproteobacteria;o__Syntrophobacterales;f__Syntrophobacteraceae;g__Syntrophobacter	0.0785502	0.0300659
k__Bacteria;p__Proteobacteria;c__Deltaproteobacteria;o__Syntrophobacterales;f__Syntrophorhabdaceae;g__	0.0310093	0.0219627
k__Bacteria;p__Proteobacteria;c__Epsilonproteobacteria;o__Campylobacterales;f__Campylobacteraceae;g__Arcobacter	0.00010268	5.58847e-05
k__Bacteria;p__Proteobacteria;c__Epsilonproteobacteria;o__Campylobacterales;f__Campylobacteraceae;g__Sulfurospirillum	0	0.000447077
k__Bacteria;p__Proteobacteria;c__Epsilonproteobacteria;o__Campylobacterales;f__Helicobacteraceae;g__	5.134e-05	0
k__Bacteria;p__Proteobacteria;c__Epsilonproteobacteria;o__Campylobacterales;f__Helicobacteraceae;g__Sulfuricurvum	5.134e-05	0
k__Bacteria;p__Proteobacteria;c__Epsilonproteobacteria;o__Campylobacterales;f__Helicobacteraceae;g__Sulfurimonas	0.005134	0.00318543
k__Bacteria;p__Proteobacteria;c__Gammaproteobacteria;Other;Other;Other	0.00056474	0.000670616
k__Bacteria;p__Proteobacteria;c__Gammaproteobacteria;o__Aeromonadales;f__Aeromonadaceae;g__	5.134e-05	0
k__Bacteria;p__Proteobacteria;c__Gammaproteobacteria;o__Alteromonadales;f__;g__	0.00035938	0
k__Bacteria;p__Proteobacteria;c__Gammaproteobacteria;o__Alteromonadales;f__Idiomarinaceae;g__	0.0106787	0.000558847
k__Bacteria;p__Proteobacteria;c__Gammaproteobacteria;o__Alteromonadales;f__Shewanellaceae;g__Shewanella	0	0.00234716
k__Bacteria;p__Proteobacteria;c__Gammaproteobacteria;o__Alteromonadales;f__[Chromatiaceae];g__	0.0002567	0
k__Bacteria;p__Proteobacteria;c__Gammaproteobacteria;o__Chromatiales;Other;Other	5.134e-05	0
k__Bacteria;p__Proteobacteria;c__Gammaproteobacteria;o__Legionellales;f__Coxiellaceae;g__	5.134e-05	5.58847e-05
k__Bacteria;p__Proteobacteria;c__Gammaproteobacteria;o__Oceanospirillales;f__Oceanospirillaceae;g__Marinospirillum	0.00477462	0.00469431
k__Bacteria;p__Proteobacteria;c__Gammaproteobacteria;o__Pseudomonadales;f__Moraxellaceae;g__Psychrobacter	0.00010268	0
k__Bacteria;p__Proteobacteria;c__Gammaproteobacteria;o__Pseudomonadales;f__Pseudomonadaceae;Other	0.0002567	0.00866212
k__Bacteria;p__Proteobacteria;c__Gammaproteobacteria;o__Pseudomonadales;f__Pseudomonadaceae;g__	0.00272102	0.000447077
k__Bacteria;p__Proteobacteria;c__Gammaproteobacteria;o__Pseudomonadales;f__Pseudomonadaceae;g__Pseudomonas	0.0005134	0.103778
k__Bacteria;p__Proteobacteria;c__Gammaproteobacteria;o__Xanthomonadales;f__Xanthomonadaceae;Other	0.00313174	0.00726501
k__Bacteria;p__Proteobacteria;c__Gammaproteobacteria;o__Xanthomonadales;f__Xanthomonadaceae;g__	0.0156587	0.0468313
k__Bacteria;p__Proteobacteria;c__Gammaproteobacteria;o__Xanthomonadales;f__Xanthomonadaceae;g__Pseudoxanthomonas	0	0.000111769
k__Bacteria;p__Spirochaetes;c__Spirochaetes;Other;Other;Other	0.00015402	0.000279423
k__Bacteria;p__Spirochaetes;c__Spirochaetes;o__;f__;g__	5.134e-05	0.000558847
k__Bacteria;p__Spirochaetes;c__Spirochaetes;o__M2PT2-76;f__;g__	5.134e-05	0.000111769
k__Bacteria;p__Spirochaetes;c__Spirochaetes;o__Sphaerochaetales;f__;g__	0.00010268	0
k__Bacteria;p__Spirochaetes;c__Spirochaetes;o__Sphaerochaetales;f__Sphaerochaetaceae;g__Sphaerochaeta	0.00015402	0
k__Bacteria;p__Spirochaetes;c__Spirochaetes;o__Spirochaetales;f__Spirochaetaceae;Other	0.0002567	0.000335308
k__Bacteria;p__Spirochaetes;c__Spirochaetes;o__Spirochaetales;f__Spirochaetaceae;g__	0.00035938	0.000111769
k__Bacteria;p__Spirochaetes;c__Spirochaetes;o__Spirochaetales;f__Spirochaetaceae;g__Spirochaeta	0.00087278	0.00100592
k__Bacteria;p__Spirochaetes;c__Spirochaetes;o__Spirochaetales;f__Spirochaetaceae;g__Treponema	0.0309067	0.023248
k__Bacteria;p__Spirochaetes;c__Spirochaetes;o__Spirochaetales;f__Spirochaetaceae;g__za29	0.00087278	0.00100592
k__Bacteria;p__Spirochaetes;c__WWE1;o__[Cloacamonales];Other;Other	0	5.58847e-05
k__Bacteria;p__Spirochaetes;c__WWE1;o__[Cloacamonales];f__[Cloacamonaceae];Other	0.00030804	0.000167654
k__Bacteria;p__Spirochaetes;c__WWE1;o__[Cloacamonales];f__[Cloacamonaceae];g__Candidatus Cloacamonas	0.0007701	0.001453
k__Bacteria;p__Spirochaetes;c__WWE1;o__[Cloacamonales];f__[Cloacamonaceae];g__W22	0.0030804	0.000558847
k__Bacteria;p__Spirochaetes;c__[Brachyspirae];o__[Brachyspirales];f__Brachyspiraceae;g__	0.00082144	0.00100592
k__Bacteria;p__Spirochaetes;c__[Brevinematae];o__[Brevinematales];f__;g__	0.00020536	0.000223539
k__Bacteria;p__Spirochaetes;c__[Leptospirae];o__[Leptospirales];f__Sediment-4;g__	0	5.58847e-05
k__Bacteria;p__Spirochaetes;c__[Leptospirae];o__[Leptospirales];f__Sediment-4;g__SJA-88	0.0007701	0.000335308
k__Bacteria;p__Synergistetes;c__;o__;f__;g__	0.00123216	0.000950039
k__Bacteria;p__Synergistetes;c__Synergistia;o__Synergistales;Other;Other	0.00066742	5.58847e-05
k__Bacteria;p__Synergistetes;c__Synergistia;o__Synergistales;f__;g__	0.00010268	0.000279423
k__Bacteria;p__Synergistetes;c__Synergistia;o__Synergistales;f__Aminiphilaceae;g__Aminiphilus	0.0007701	0.000558847
k__Bacteria;p__Synergistetes;c__Synergistia;o__Synergistales;f__Anaerobaculaceae;g__	0.00020536	0.000167654
k__Bacteria;p__Synergistetes;c__Synergistia;o__Synergistales;f__Dethiosulfovibrionaceae;Other	0.00123216	0.000894154
k__Bacteria;p__Synergistetes;c__Synergistia;o__Synergistales;f__Dethiosulfovibrionaceae;g__HA73	0.0405072	0.0221862
k__Bacteria;p__Synergistetes;c__Synergistia;o__Synergistales;f__Dethiosulfovibrionaceae;g__PD-UASB-13	0.00354246	0.00195596
k__Bacteria;p__Synergistetes;c__Synergistia;o__Synergistales;f__Synergistaceae;Other	0.00020536	0
k__Bacteria;p__Synergistetes;c__Synergistia;o__Synergistales;f__Synergistaceae;g__vadinCA02	0.00723894	0.00279423
k__Bacteria;p__Synergistetes;c__Synergistia;o__Synergistales;f__TTA_B6;g__E6	0.000975459	0.000950039
k__Bacteria;p__Synergistetes;c__Synergistia;o__Synergistales;f__Thermovirgaceae;g__	0.00030804	0.000223539
k__Bacteria;p__TA06;c__;o__;f__;g__	0.00035938	0.000950039
k__Bacteria;p__TM6;c__SBRH58;o__;f__;g__	0.0033371	0.00150889
k__Bacteria;p__TM6;c__SJA-4;o__;f__;g__	0.00087278	0
k__Bacteria;p__TM7;c__TM7-1;o__;f__;g__	0.00041072	0.000111769
k__Bacteria;p__TM7;c__TM7-3;o__;f__;g__	0.00010268	0
k__Bacteria;p__Tenericutes;c__Mollicutes;o__Acholeplasmatales;f__Acholeplasmataceae;Other	0	0.000111769
k__Bacteria;p__Tenericutes;c__Mollicutes;o__Acholeplasmatales;f__Acholeplasmataceae;g__	0	0.000726501
k__Bacteria;p__Tenericutes;c__Mollicutes;o__Acholeplasmatales;f__Acholeplasmataceae;g__Acholeplasma	0	0.000558847
k__Bacteria;p__Tenericutes;c__Mollicutes;o__RsaHF231;f__;g__	5.134e-05	0
k__Bacteria;p__Thermotogae;c__Thermotogae;o__Thermotogales;f__Thermotogaceae;g__	5.134e-05	0
k__Bacteria;p__Thermotogae;c__Thermotogae;o__Thermotogales;f__Thermotogaceae;g__Kosmotoga	0.00415854	0.00396781
k__Bacteria;p__Verrucomicrobia;Other;Other;Other;Other	5.134e-05	0
k__Bacteria;p__Verrucomicrobia;c__Verruco-5;Other;Other;Other	0.00015402	0
k__Bacteria;p__Verrucomicrobia;c__Verruco-5;o__LD1-PB3;f__;g__	0.00020536	0.000223539
k__Bacteria;p__Verrucomicrobia;c__Verruco-5;o__WCHB1-41;f__;g__	0.00015402	0
k__Bacteria;p__Verrucomicrobia;c__Verruco-5;o__WCHB1-41;f__RFP12;g__	0.00010268	0
k__Bacteria;p__Verrucomicrobia;c__[Methylacidiphilae];Other;Other;Other	0	5.58847e-05
k__Bacteria;p__Verrucomicrobia;c__[Pedosphaerae];o__[Pedosphaerales];f__;g__	0	5.58847e-05
k__Bacteria;p__WS2;c__SHA-109;o__;f__;g__	5.134e-05	0
k__Bacteria;p__WS3;c__;o__;f__;g__	5.134e-05	0
k__Bacteria;p__WS3;c__PRR-12;o__;f__;g__	0.00041072	0
k__Bacteria;p__WS3;c__PRR-12;o__GN03;f__KSB4;g__	5.134e-05	0
k__Bacteria;p__WS3;c__PRR-12;o__PBS-III-9;f__;g__	0.00015402	0
k__Bacteria;p__WS3;c__PRR-12;o__Sediment-1;f__;g__	5.134e-05	5.58847e-05
k__Bacteria;p__[Caldithrix];c__KSB1;o__GW-22;f__;g__	0	5.58847e-05
k__Bacteria;p__[Caldithrix];c__KSB1;o__MSB-5B5;f__;g__	0	5.58847e-05
