# Supplementary material for: Selenite Reduction by Anaerobic Microbial Aggregates: Microbial Community Structure, and Proteins Associated to the Produced Selenium Spheres
Source: Front Microbiol. 2016 Apr 26;7:571. doi: 10.3389/fmicb.2016.00571 (PMC4844624; doi:10.3389/fmicb.2016.00571)
Supplement: Supplementary file 1 [file Data_Sheet_1.ZIP › Supporting_Table_S3.xlsx]

## Sheet: Peptide Report for My Experimen
Report of the proteomic analysis for the proteins associated to the Se0 spheres
Sple	MS/MS sample name	Protein name	Protein accession numbers	Database sources	Protein molecular weight (Da)	Protein identification probability	Exclusive unique peptide count	Exclusive unique spectrum count	Total spectrum count	Percentage of total spectra	Percentage sequence coverage	Peptide sequence	Previous amino acid	Next amino acid	Best Peptide identification probability	Best Mascot Ion score	Best Mascot Identity score	Best Mascot Delta Ion score	Number of identified +1H spectra	Number of identified +2H spectra	Number of identified +3H spectra	Number of identified +4H spectra	Total number of spectra	Number of enzymatic termini	Calculated +1H Peptide Mass (AMU)
Sple 1	Mudpit_20131204-A11 (F010734)	(3R)-hydroxymyristoyl-[acyl-carrier-protein] dehydratase OS=Thiomicrospira crunogena (strain XCL-2) GN=fabZ PE=3 SV=2	FABZ_THICR	SwissProt_57.15.fasta	16498.6	0.974	1	1	1	0.000124	0.0552	YPFLLVDR	R	V	0.97	33.4	36.2	0	0	1	0	0	1	2	1022.57
Sple 1	Mudpit_20131204-A11 (F010734)	50S ribosomal protein L1 OS=Pseudomonas entomophila (strain L48) GN=rplA PE=3 SV=1	RL1_PSEE4,RL1_PSEP1,RL1_PSEPK,RL1_PSEPW,RL1_PSESM	SwissProt_57.15.fasta	24223.1	0.999	1	1	2	0.000249	0.0519	VVGQLGQVLGPR	R	G	0.997	39.1	31.7	39.1	0	2	0	0	2	2	1222.73
Sple 1	Mudpit_20131204-A11 (F010734)	50S ribosomal protein L1 OS=Stenotrophomonas maltophilia (strain R551-3) GN=rplA PE=3 SV=1	RL1_STRM5,RL1_STRMK	SwissProt_57.15.fasta	24006.9	0.995	1	1	1	0.000124	0.0517	SNLTALLLDLIK	K	A	0.997	68.2	32.6	52.9	0	1	0	0	1	2	1313.8
Sple 1	Mudpit_20131204-A11 (F010734)	50S ribosomal protein L10 OS=Pseudomonas entomophila (strain L48) GN=rplJ PE=3 SV=1	RL10_PSEE4,RL10_PSEPG,RL10_PSEPK,RL10_PSEPW	SwissProt_57.15.fasta	17612.8	0.961	1	1	1	0.000124	0.0663	VALSAVVADAR	K	G	0.977	37.1	36.2	19.7	0	1	0	0	1	2	1071.62
Sple 1	Mudpit_20131204-A11 (F010734)	50S ribosomal protein L10 OS=Pseudomonas syringae pv. phaseolicola (strain 1448A / Race 6) GN=rplJ PE=3 SV=1	RL10_PSE14,RL10_PSEU2	SwissProt_57.15.fasta	17558.5	0.991	1	1	1	0.000124	0.0964	FLAANQIDVLASLPTR	K	N	0.995	51.3	35.7	42.7	0	1	0	0	1	2	1728.96
Sple 1	Mudpit_20131204-A11 (F010734)	50S ribosomal protein L13 OS=Pseudomonas syringae pv. phaseolicola (strain 1448A / Race 6) GN=rplM PE=3 SV=1	RL13_PSE14,RL13_PSEU2	SwissProt_57.15.fasta	15878.7	0.963	1	1	1	0.000124	0.0563	LATEIASR	R	L	0.978	34.6	37.1	0	0	1	0	0	1	2	860.484
Sple 1	Mudpit_20131204-A11 (F010734)	50S ribosomal protein L25 OS=Oligotropha carboxidovorans (strain ATCC 49405 / DSM 1227 / OM5) GN=rplY PE=3 SV=1	RL25_OLICO	SwissProt_57.15.fasta	24687.6	0.854	1	1	1	0.000124	0.0667	APAAAAAKAPAAGGDK	K	K	0.909	28.2	35.9	19.8	0	1	0	0	1	2	1337.72
Sple 1	Mudpit_20131204-A11 (F010734)	50S ribosomal protein L5 OS=Pseudomonas entomophila (strain L48) GN=rplE PE=3 SV=1	RL5_PSEE4,RL5_PSEP1,RL5_PSEPG,RL5_PSEPK,RL5_PSEPW	SwissProt_57.15.fasta	20399.2	1	4	4	5	0.000621	0.207	GLDITLTTTAR	R	S	0.988	43.2	36.6	40.7	0	1	0	0	1	2	1161.65
Sple 1	Mudpit_20131204-A11 (F010734)	50S ribosomal protein L5 OS=Pseudomonas entomophila (strain L48) GN=rplE PE=3 SV=1	RL5_PSEE4,RL5_PSEP1,RL5_PSEPG,RL5_PSEPK,RL5_PSEPW	SwissProt_57.15.fasta	20399.2	1	4	4	5	0.000621	0.207	LLAISLPR	R	V	0.99	33.5	28.4	21.4	0	1	0	0	1	2	882.577
Sple 1	Mudpit_20131204-A11 (F010734)	50S ribosomal protein L5 OS=Pseudomonas entomophila (strain L48) GN=rplE PE=3 SV=1	RL5_PSEE4,RL5_PSEP1,RL5_PSEPG,RL5_PSEPK,RL5_PSEPW	SwissProt_57.15.fasta	20399.2	1	4	4	5	0.000621	0.207	MYEFLDR	K	L	0.9	29.2	27.7	0	0	2	0	0	2	2	989.44
Sple 1	Mudpit_20131204-A11 (F010734)	50S ribosomal protein L5 OS=Pseudomonas entomophila (strain L48) GN=rplE PE=3 SV=1	RL5_PSEE4,RL5_PSEP1,RL5_PSEPG,RL5_PSEPK,RL5_PSEPW	SwissProt_57.15.fasta	20399.2	1	4	4	5	0.000621	0.207	VIEHAVADLEK	K	I	0.967	32.8	35.2	24.1	0	1	0	0	1	2	1223.66
Sple 1	Mudpit_20131204-A11 (F010734)	50S ribosomal protein L5 OS=Sulfurimonas denitrificans (strain ATCC 33889 / DSM 1251) GN=rplE PE=3 SV=1	RL5_SULDN	SwissProt_57.15.fasta	19899.8	0.983	1	1	4	0.000497	0.0442	AGFALLEK	K	M	0.99	44.8	35.5	0	0	4	0	0	4	2	848.488
Sple 1	Mudpit_20131204-A11 (F010734)	50S ribosomal protein L7/L12 OS=Pseudomonas fluorescens (strain Pf-5 / ATCC BAA-477) GN=rplL PE=3 SV=1	RL7_PSEF5,RL7_PSEP1,RL7_PSEPF,RL7_PSEPG,RL7_PSEPK,RL7_PSEPU,RL7_PSEPW	SwissProt_57.15.fasta	12460.1	0.995	1	1	1	0.000124	0.0826	TVLEVVELIK	K	A	0.997	46.6	33	34.5	0	1	0	0	1	2	1142.7
Sple 1	Mudpit_20131204-A11 (F010734)	6,7-dimethyl-8-ribityllumazine synthase 1 OS=Pseudomonas syringae pv. tomato GN=ribH1 PE=3 SV=1	RISB1_PSESM,RISB_PSEA7,RISB_PSEA8,RISB_PSEAB,RISB_PSEAE,RISB_PSEE4,RISB_PSEP1,RISB_PSEPG,RISB_PSEPK,RISB_PSEU5	SwissProt_57.15.fasta	16519.7	0.995	1	1	1	0.000124	0.12	FNSFVVESLVSGAVDALVR	R	H	0.997	69.5	35.9	66	0	1	0	0	1	2	2009.07
Sple 1	Mudpit_20131204-A11 (F010734)	60 kDa chaperonin 1 OS=Rhodopseudomonas palustris (strain BisA53) GN=groL1 PE=3 SV=1	CH601_RHOP5,CH601_RHOPA	SwissProt_57.15.fasta	57597.7	0.995	1	1	2	0.000249	0.0622	AQIEETSSDYDR	K	E	0.997	87.3	26.4	34	0	2	0	0	2	2	1413.61
Sple 1	Mudpit_20131204-A11 (F010734)	60 kDa chaperonin 1 OS=Rhodopseudomonas palustris (strain BisA53) GN=groL1 PE=3 SV=1	CH601_RHOP5,CH601_RHOPA	SwissProt_57.15.fasta	57597.7	0.995	1	1	2	0.000249	0.0622	AVAAGMNPMDLK	K	R	0.997	43.7	33.6	13.3	0	4	0	0	4	2	1249.59
Sple 1	Mudpit_20131204-A11 (F010734)	60 kDa chaperonin 1 OS=Rhodopseudomonas palustris (strain BisA53) GN=groL1 PE=3 SV=1	CH601_RHOP5,CH601_RHOPA	SwissProt_57.15.fasta	57597.7	0.995	1	1	2	0.000249	0.0622	VGGATEVEVK	R	E	0.997	51.6	37	39.6	0	2	0	0	2	2	988.531
Sple 1	Mudpit_20131204-A11 (F010734)	60 kDa chaperonin 2 OS=Synechococcus sp. (strain ATCC 27144 / PCC 6301 / SAUG 1402/1) GN=groL2 PE=3 SV=1	CH602_SYNP6	SwissProt_57.15.fasta	58185	0.98	1	1	1	0.000124	0.0505	GVNALANAVK	R	V	0.988	37.3	33.4	17.6	0	1	0	0	1	2	956.552
Sple 1	Mudpit_20131204-A11 (F010734)	60 kDa chaperonin 2 OS=Synechococcus sp. (strain ATCC 27144 / PCC 6301 / SAUG 1402/1) GN=groL2 PE=3 SV=1	CH602_SYNP6	SwissProt_57.15.fasta	58185	0.98	1	1	1	0.000124	0.0505	IEDALNATR	R	A	0.997	65.6	35.4	43.2	0	4	0	0	4	2	1002.52
Sple 1	Mudpit_20131204-A11 (F010734)	60 kDa chaperonin 2 OS=Synechococcus sp. (strain ATCC 27144 / PCC 6301 / SAUG 1402/1) GN=groL2 PE=3 SV=1	CH602_SYNP6	SwissProt_57.15.fasta	58185	0.98	1	1	1	0.000124	0.0505	LAGGVAVIK	K	V	0.997	50.3	32.7	0	0	2	0	0	2	2	827.535
Sple 1	Mudpit_20131204-A11 (F010734)	60 kDa chaperonin OS=Acidovorax avenae subsp. citrulli (strain AAC00-1) GN=groL PE=3 SV=1	CH60_ACIAC	SwissProt_57.15.fasta	57008.5	1	2	2	2	0.000249	0.145	AMLEDIAILTGGK	K	V	0.991	57.6	37	35.8	0	2	0	0	2	2	1347.72
Sple 1	Mudpit_20131204-A11 (F010734)	60 kDa chaperonin OS=Acidovorax avenae subsp. citrulli (strain AAC00-1) GN=groL PE=3 SV=1	CH60_ACIAC	SwissProt_57.15.fasta	57008.5	1	2	2	2	0.000249	0.145	LAGGVAVIK	K	V	0.997	50.3	32.7	0	0	2	0	0	2	2	827.535
Sple 1	Mudpit_20131204-A11 (F010734)	60 kDa chaperonin OS=Acidovorax avenae subsp. citrulli (strain AAC00-1) GN=groL PE=3 SV=1	CH60_ACIAC	SwissProt_57.15.fasta	57008.5	1	2	2	2	0.000249	0.145	LQNMGAQLVK	K	E	0.962	31.9	37.2	14.1	0	1	0	0	1	2	1117.6
Sple 1	Mudpit_20131204-A11 (F010734)	60 kDa chaperonin OS=Acidovorax avenae subsp. citrulli (strain AAC00-1) GN=groL PE=3 SV=1	CH60_ACIAC	SwissProt_57.15.fasta	57008.5	1	2	2	2	0.000249	0.145	QAALLDNPFVLLFDK	K	K	0.997	67.3	36.9	0	0	1	0	0	1	2	1703.94
Sple 1	Mudpit_20131204-A11 (F010734)	60 kDa chaperonin OS=Acidovorax avenae subsp. citrulli (strain AAC00-1) GN=groL PE=3 SV=1	CH60_ACIAC	SwissProt_57.15.fasta	57008.5	1	2	2	2	0.000249	0.145	VGAATEVEMK	K	E	0.997	45.4	35	28.1	0	2	0	0	2	2	1050.51
Sple 1	Mudpit_20131204-A11 (F010734)	60 kDa chaperonin OS=Acidovorax avenae subsp. citrulli (strain AAC00-1) GN=groL PE=3 SV=1	CH60_ACIAC	SwissProt_57.15.fasta	57008.5	1	2	2	2	0.000249	0.145	VTLADLGQAK	K	R	0.905	25.7	36.6	16.9	0	1	0	0	1	2	1015.58
Sple 1	Mudpit_20131204-A11 (F010734)	60 kDa chaperonin OS=Acidovorax avenae subsp. citrulli (strain AAC00-1) GN=groL PE=3 SV=1	CH60_ACIAC	SwissProt_57.15.fasta	57008.5	1	2	2	2	0.000249	0.145	YVAAGLNPMDLK	K	R	0.997	52	36.3	0	0	2	0	0	2	2	1307.67
Sple 1	Mudpit_20131204-A11 (F010734)	60 kDa chaperonin OS=Anoxybacillus flavithermus (strain DSM 21510 / WK1) GN=groL PE=3 SV=1	CH60_ANOFW	SwissProt_57.15.fasta	57183.9	1	1	1	4	0.000497	0.0335	IEDALNATR	R	A	0.997	65.6	35.4	43.2	0	4	0	0	4	2	1002.52
Sple 1	Mudpit_20131204-A11 (F010734)	60 kDa chaperonin OS=Anoxybacillus flavithermus (strain DSM 21510 / WK1) GN=groL PE=3 SV=1	CH60_ANOFW	SwissProt_57.15.fasta	57183.9	1	1	1	4	0.000497	0.0335	LAGGVAVIK	K	V	0.997	50.3	32.7	0	0	2	0	0	2	2	827.535
Sple 1	Mudpit_20131204-A11 (F010734)	60 kDa chaperonin OS=Bacillus halodurans GN=groL PE=2 SV=2	CH60_BACHD	SwissProt_57.15.fasta	57403.7	0.995	1	1	2	0.000249	0.0423	AQIEETTSDFDKEK	K	L	0.997	72.6	32.3	14	0	2	0	0	2	2	1640.77
Sple 1	Mudpit_20131204-A11 (F010734)	60 kDa chaperonin OS=Bacillus halodurans GN=groL PE=2 SV=2	CH60_BACHD	SwissProt_57.15.fasta	57403.7	0.995	1	1	2	0.000249	0.0423	LAGGVAVLK	K	V	0.997	50.3	32.7	0	0	2	0	0	2	2	827.535
Sple 1	Mudpit_20131204-A11 (F010734)	60 kDa chaperonin OS=Bordetella avium (strain 197N) GN=groL PE=3 SV=1	CH60_BORA1	SwissProt_57.15.fasta	57375.7	1	1	1	2	0.000249	0.0183	VGAATEVEMK	R	E	0.997	45.4	35	28.1	0	2	0	0	2	2	1050.51
Sple 1	Mudpit_20131204-A11 (F010734)	60 kDa chaperonin OS=Delftia acidovorans (strain DSM 14801 / SPH-1) GN=groL PE=3 SV=1	CH60_DELAS	SwissProt_57.15.fasta	57159.4	1	4	4	7	0.00087	0.0987	AMLEDIAILTGGK	K	V	0.991	57.6	37	35.8	0	2	0	0	2	2	1347.72
Sple 1	Mudpit_20131204-A11 (F010734)	60 kDa chaperonin OS=Delftia acidovorans (strain DSM 14801 / SPH-1) GN=groL PE=3 SV=1	CH60_DELAS	SwissProt_57.15.fasta	57159.4	1	4	4	7	0.00087	0.0987	LAGGVAVIK	K	V	0.997	50.3	32.7	0	0	2	0	0	2	2	827.535
Sple 1	Mudpit_20131204-A11 (F010734)	60 kDa chaperonin OS=Delftia acidovorans (strain DSM 14801 / SPH-1) GN=groL PE=3 SV=1	CH60_DELAS	SwissProt_57.15.fasta	57159.4	1	4	4	7	0.00087	0.0987	LQNMGAQLVK	K	E	0.962	31.9	37.2	14.1	0	1	0	0	1	2	1117.6
Sple 1	Mudpit_20131204-A11 (F010734)	60 kDa chaperonin OS=Delftia acidovorans (strain DSM 14801 / SPH-1) GN=groL PE=3 SV=1	CH60_DELAS	SwissProt_57.15.fasta	57159.4	1	4	4	7	0.00087	0.0987	VGAATEVEMK	K	E	0.997	45.4	35	28.1	0	2	0	0	2	2	1050.51
Sple 1	Mudpit_20131204-A11 (F010734)	60 kDa chaperonin OS=Delftia acidovorans (strain DSM 14801 / SPH-1) GN=groL PE=3 SV=1	CH60_DELAS	SwissProt_57.15.fasta	57159.4	1	4	4	7	0.00087	0.0987	YVAAGLNPMDLK	K	R	0.997	52	36.3	0	0	2	0	0	2	2	1307.67
Sple 1	Mudpit_20131204-A11 (F010734)	60 kDa chaperonin OS=Desulfotomaculum reducens (strain MI-1) GN=groL PE=3 SV=1	CH60_DESRM	SwissProt_57.15.fasta	57485.8	1	2	2	9	0.00112	0.0756	FGAPTITNDGVTIAR	K	E	0.997	74.7	37.5	57.1	0	6	0	0	6	2	1532.81
Sple 1	Mudpit_20131204-A11 (F010734)	60 kDa chaperonin OS=Desulfotomaculum reducens (strain MI-1) GN=groL PE=3 SV=1	CH60_DESRM	SwissProt_57.15.fasta	57485.8	1	2	2	9	0.00112	0.0756	SALQNAASIAAMVLTTETLVADKPEK	R	D	0.997	47.2	36.1	29.7	0	0	3	0	3	2	2688.41
Sple 1	Mudpit_20131204-A11 (F010734)	60 kDa chaperonin OS=Dictyoglomus thermophilum (strain ATCC 35947 / DSM 3960 / H-6-12) GN=groL PE=3 SV=1	CH60_DICT6,CH60_DICTD	SwissProt_57.15.fasta	57892.7	0.994	1	1	1	0.000124	0.0483	EIDLEDPFENMGAQLVK	K	E	0.996	43.9	33.3	43.9	0	1	0	0	1	2	1963.93
Sple 1	Mudpit_20131204-A11 (F010734)	60 kDa chaperonin OS=Dictyoglomus thermophilum (strain ATCC 35947 / DSM 3960 / H-6-12) GN=groL PE=3 SV=1	CH60_DICT6,CH60_DICTD	SwissProt_57.15.fasta	57892.7	0.994	1	1	1	0.000124	0.0483	LAGGVAVIK	K	V	0.997	50.3	32.7	0	0	2	0	0	2	2	827.535
Sple 1	Mudpit_20131204-A11 (F010734)	60 kDa chaperonin OS=Granulibacter bethesdensis (strain ATCC BAA-1260 / CGDNIH1) GN=groL PE=3 SV=1	CH60_GRABC	SwissProt_57.15.fasta	57607.9	0.989	1	1	2	0.000249	0.0221	AQAEETTSDYDR	R	E	0.993	43.4	25	43.3	0	2	0	0	2	2	1385.58
Sple 1	Mudpit_20131204-A11 (F010734)	60 kDa chaperonin OS=Pseudomonas putida (strain F1 / ATCC 700007) GN=groL PE=3 SV=1	CH60_PSEP1,CH60_PSEPK	SwissProt_57.15.fasta	56729.6	1	5	5	15	0.00186	0.159	AAVEEGVVPGGGVALVR	R	A	0.997	50.4	35.3	32.8	0	4	0	0	4	2	1579.88
Sple 1	Mudpit_20131204-A11 (F010734)	60 kDa chaperonin OS=Pseudomonas putida (strain F1 / ATCC 700007) GN=groL PE=3 SV=1	CH60_PSEP1,CH60_PSEPK	SwissProt_57.15.fasta	56729.6	1	5	5	15	0.00186	0.159	AGRPLLIVAEDVEGEALATLVVNNMR	K	G	0.995	30.6	35.4	29.5	0	0	1	0	1	2	2766.48
Sple 1	Mudpit_20131204-A11 (F010734)	60 kDa chaperonin OS=Pseudomonas putida (strain F1 / ATCC 700007) GN=groL PE=3 SV=1	CH60_PSEP1,CH60_PSEPK	SwissProt_57.15.fasta	56729.6	1	5	5	15	0.00186	0.159	AQIEETSSDYDR	R	E	0.997	87.3	26.4	34	0	2	0	0	2	2	1413.61
Sple 1	Mudpit_20131204-A11 (F010734)	60 kDa chaperonin OS=Pseudomonas putida (strain F1 / ATCC 700007) GN=groL PE=3 SV=1	CH60_PSEP1,CH60_PSEPK	SwissProt_57.15.fasta	56729.6	1	5	5	15	0.00186	0.159	AVAAGMNPMDLK	K	R	0.997	43.7	33.6	13.3	0	4	0	0	4	2	1249.59
Sple 1	Mudpit_20131204-A11 (F010734)	60 kDa chaperonin OS=Pseudomonas putida (strain F1 / ATCC 700007) GN=groL PE=3 SV=1	CH60_PSEP1,CH60_PSEPK	SwissProt_57.15.fasta	56729.6	1	5	5	15	0.00186	0.159	ELLPVLEAVAK	R	A	0.997	40.7	29.8	0	0	4	0	0	4	2	1181.71
Sple 1	Mudpit_20131204-A11 (F010734)	60 kDa chaperonin OS=Pseudomonas putida (strain F1 / ATCC 700007) GN=groL PE=3 SV=1	CH60_PSEP1,CH60_PSEPK	SwissProt_57.15.fasta	56729.6	1	5	5	15	0.00186	0.159	LAGGVAVIK	K	V	0.997	50.3	32.7	0	0	2	0	0	2	2	827.535
Sple 1	Mudpit_20131204-A11 (F010734)	60 kDa chaperonin OS=Xanthomonas axonopodis pv. citri GN=groL PE=3 SV=1	CH60_XANAC,CH60_XANC5,CH60_XANC8,CH60_XANCB,CH60_XANCH,CH60_XANCP,CH60_XANOM,CH60_XANOP,CH60_XANOR	SwissProt_57.15.fasta	57166.5	0.961	1	1	2	0.000249	0.0879	AAVEEGVVPGGGVALVR	R	A	0.997	50.4	35.3	32.8	0	4	0	0	4	2	1579.88
Sple 1	Mudpit_20131204-A11 (F010734)	60 kDa chaperonin OS=Xanthomonas axonopodis pv. citri GN=groL PE=3 SV=1	CH60_XANAC,CH60_XANC5,CH60_XANC8,CH60_XANCB,CH60_XANCH,CH60_XANCP,CH60_XANOM,CH60_XANOP,CH60_XANOR	SwissProt_57.15.fasta	57166.5	0.961	1	1	2	0.000249	0.0879	AVAAGMNPMDLK	K	R	0.997	43.7	33.6	13.3	0	4	0	0	4	2	1249.59
Sple 1	Mudpit_20131204-A11 (F010734)	60 kDa chaperonin OS=Xanthomonas axonopodis pv. citri GN=groL PE=3 SV=1	CH60_XANAC,CH60_XANC5,CH60_XANC8,CH60_XANCB,CH60_XANCH,CH60_XANCP,CH60_XANOM,CH60_XANOP,CH60_XANOR	SwissProt_57.15.fasta	57166.5	0.961	1	1	2	0.000249	0.0879	LAGGVAVIK	K	V	0.997	50.3	32.7	0	0	2	0	0	2	2	827.535
Sple 1	Mudpit_20131204-A11 (F010734)	60 kDa chaperonin OS=Xanthomonas axonopodis pv. citri GN=groL PE=3 SV=1	CH60_XANAC,CH60_XANC5,CH60_XANC8,CH60_XANCB,CH60_XANCH,CH60_XANCP,CH60_XANOM,CH60_XANOP,CH60_XANOR	SwissProt_57.15.fasta	57166.5	0.961	1	1	2	0.000249	0.0879	VGASTEIEMK	K	E	0.977	30.6	34.5	11.9	0	2	0	0	2	2	1080.52
Sple 1	Mudpit_20131204-A11 (F010734)	Aconitate hydratase 2 OS=Pseudomonas aeruginosa GN=acnB PE=3 SV=1	ACON2_PSEAE	SwissProt_57.15.fasta	93630.8	1	2	2	5	0.000621	0.0357	MLLPDTVGTGGDSHTR	R	F	0.921	19.3	32.8	14.6	0	0	1	0	1	2	1672.8
Sple 1	Mudpit_20131204-A11 (F010734)	Aconitate hydratase 2 OS=Pseudomonas aeruginosa GN=acnB PE=3 SV=1	ACON2_PSEAE	SwissProt_57.15.fasta	93630.8	1	2	2	5	0.000621	0.0357	MTTVGSQDTTGPMTR	K	D	0.997	94.9	27.3	92.3	0	4	0	0	4	2	1614.71
Sple 1	Mudpit_20131204-A11 (F010734)	Anthranilate synthase component 1 OS=Helicobacter pylori J99 GN=trpE PE=3 SV=1	TRPE_HELPJ	SwissProt_57.15.fasta	56590.5	0.928	1	1	2	0.000249	0.018	VQALIDAIR	K	K	0.957	26.9	31.8	3.86	0	2	0	0	2	2	998.599
Sple 1	Mudpit_20131204-A11 (F010734)	Arginine deiminase OS=Pseudomonas aeruginosa GN=arcA PE=1 SV=2	ARCA_PSEAE	SwissProt_57.15.fasta	46436.6	1	2	2	3	0.000373	0.0622	KVMVCSPGLAHQR	R	L	0.997	60.5	35.6	54.3	0	0	2	0	2	2	1498.76
Sple 1	Mudpit_20131204-A11 (F010734)	Arginine deiminase OS=Pseudomonas aeruginosa GN=arcA PE=1 SV=2	ARCA_PSEAE	SwissProt_57.15.fasta	46436.6	1	2	2	3	0.000373	0.0622	VVETGGNSFAAER	R	E	0.987	41.6	34	37.4	0	1	0	0	1	2	1336.65
Sple 1	Mudpit_20131204-A11 (F010734)	Arginyl-tRNA synthetase OS=Marinobacter aquaeolei (strain ATCC 700491 / DSM 11845 / VT8) GN=argS PE=3 SV=1	SYR_MARAV	SwissProt_57.15.fasta	62129.8	0.956	1	1	2	0.000249	0.016	VLIEDTALR	K	D	0.974	31.8	36.3	11.9	0	2	0	0	2	2	1029.59
Sple 1	Mudpit_20131204-A11 (F010734)	ATP synthase subunit alpha OS=Pseudomonas putida (strain F1 / ATCC 700007) GN=atpA PE=3 SV=1	ATPA_PSEP1,ATPA_PSEPG,ATPA_PSEPK	SwissProt_57.15.fasta	55322.1	1	3	3	3	0.000373	0.07	IGSFEQALIAFFNR	K	D	0.997	85.7	36	68.7	0	1	0	0	1	2	1612.85
Sple 1	Mudpit_20131204-A11 (F010734)	ATP synthase subunit alpha OS=Pseudomonas putida (strain F1 / ATCC 700007) GN=atpA PE=3 SV=1	ATPA_PSEP1,ATPA_PSEPG,ATPA_PSEPK	SwissProt_57.15.fasta	55322.1	1	3	3	3	0.000373	0.07	KSVDQPVQTGYK	R	S	0.923	29.4	37	23.3	0	1	0	0	1	2	1349.71
Sple 1	Mudpit_20131204-A11 (F010734)	ATP synthase subunit alpha OS=Pseudomonas putida (strain F1 / ATCC 700007) GN=atpA PE=3 SV=1	ATPA_PSEP1,ATPA_PSEPG,ATPA_PSEPK	SwissProt_57.15.fasta	55322.1	1	3	3	3	0.000373	0.07	SVDAMIPVGR	K	G	0.995	42.2	36.1	14	0	1	0	0	1	2	1060.55
Sple 1	Mudpit_20131204-A11 (F010734)	ATP synthase subunit beta OS=Pseudomonas fluorescens (strain Pf-5 / ATCC BAA-477) GN=atpD PE=3 SV=1	ATPB_PSEF5	SwissProt_57.15.fasta	49487.1	1	4	4	8	0.000994	0.1	VALTGLTMAEK	R	F	0.979	34.1	37.5	27	0	1	0	0	1	2	1149.62
Sple 1	Mudpit_20131204-A11 (F010734)	ATP synthase subunit beta OS=Pseudomonas fluorescens (strain Pf-5 / ATCC BAA-477) GN=atpD PE=3 SV=1	ATPB_PSEF5	SwissProt_57.15.fasta	49487.1	1	4	4	8	0.000994	0.1	VGLFGGAGVGK	K	T	0.965	31.5	37.5	13.6	0	2	0	0	2	2	961.547
Sple 1	Mudpit_20131204-A11 (F010734)	ATP synthase subunit beta OS=Pseudomonas fluorescens (strain Pf-5 / ATCC BAA-477) GN=atpD PE=3 SV=1	ATPB_PSEF5	SwissProt_57.15.fasta	49487.1	1	4	4	8	0.000994	0.1	VIDLVCPFAK	K	G	0.944	31.2	37.1	18.9	0	2	0	0	2	2	1161.63
Sple 1	Mudpit_20131204-A11 (F010734)	ATP synthase subunit beta OS=Pseudomonas fluorescens (strain Pf-5 / ATCC BAA-477) GN=atpD PE=3 SV=1	ATPB_PSEF5	SwissProt_57.15.fasta	49487.1	1	4	4	8	0.000994	0.1	YTLAGTEVSALLGR	R	M	0.997	83.7	36.8	80.5	0	3	0	0	3	2	1450.79
Sple 1	Mudpit_20131204-A11 (F010734)	Bifunctional purine biosynthesis protein purH OS=Chlorobium tepidum GN=purH PE=3 SV=1	PUR9_CHLTE	SwissProt_57.15.fasta	56744.2	0.978	1	1	2	0.000249	0.0172	ASEVALDLR	K	G	0.987	38.4	37	10.3	0	2	0	0	2	2	973.531
Sple 1	Mudpit_20131204-A11 (F010734)	Biopolymer transport protein exbB OS=Xanthomonas campestris pv. campestris (strain B100) GN=exbB PE=3 SV=1	EXBB_XANCB,EXBB_XANCP	SwissProt_57.15.fasta	26666.9	0.998	1	1	1	0.000124	0.0514	AMEEQPASEPFSK	R	I	0.997	56.3	27.5	53.7	0	1	0	0	1	2	1466.65
Sple 1	Mudpit_20131204-A11 (F010734)	Chaperone protein clpB OS=Pseudomonas putida (strain KT2440) GN=clpB PE=3 SV=1	CLPB_PSEPK	SwissProt_57.15.fasta	94864.7	1	2	2	4	0.000497	0.0269	NNPVLIGEPGVGK	K	T	0.915	27.6	35.8	0	0	2	0	0	2	2	1293.72
Sple 1	Mudpit_20131204-A11 (F010734)	Chaperone protein clpB OS=Pseudomonas putida (strain KT2440) GN=clpB PE=3 SV=1	CLPB_PSEPK	SwissProt_57.15.fasta	94864.7	1	2	2	4	0.000497	0.0269	TAIAEGLAQR	K	I	0.987	35.2	36.4	21.6	0	2	0	0	2	2	1029.57
Sple 1	Mudpit_20131204-A11 (F010734)	Chaperone protein dnaK OS=Dictyoglomus thermophilum (strain ATCC 35947 / DSM 3960 / H-6-12) GN=dnaK PE=2 SV=1	DNAK_DICT6,DNAK_DICTD,DNAK_SYMTH	SwissProt_57.15.fasta	66799.5	0.991	1	1	1	0.000124	0.0413	IINEPTAAALAYGLDK	R	E	0.997	66.4	37.6	0	0	2	0	0	2	2	1659.9
Sple 1	Mudpit_20131204-A11 (F010734)	Chaperone protein dnaK OS=Dictyoglomus thermophilum (strain ATCC 35947 / DSM 3960 / H-6-12) GN=dnaK PE=2 SV=1	DNAK_DICT6,DNAK_DICTD,DNAK_SYMTH	SwissProt_57.15.fasta	66799.5	0.991	1	1	1	0.000124	0.0413	LGGDDFDER	R	I	0.995	30.5	25.5	25.5	0	1	0	0	1	2	1023.44
Sple 1	Mudpit_20131204-A11 (F010734)	Chaperone protein dnaK OS=Pseudomonas aeruginosa (strain PA7) GN=dnaK PE=2 SV=1	DNAK_PSEA7,DNAK_PSEA8,DNAK_PSEAB,DNAK_PSEAE	SwissProt_57.15.fasta	68333.5	0.995	1	1	2	0.000249	0.0251	IINEPTAAALAYGLDK	R	A	0.997	66.4	37.6	0	0	2	0	0	2	2	1659.9
Sple 1	Mudpit_20131204-A11 (F010734)	Chaperone protein dnaK OS=Pseudomonas putida (strain GB-1) GN=dnaK PE=2 SV=1	DNAK_PSEPG	SwissProt_57.15.fasta	68599.1	0.995	1	1	1	0.000124	0.0234	AAIEAAVVALEAAVK	K	G	0.997	62.6	33.6	52.8	0	1	0	0	1	2	1425.83
Sple 1	Mudpit_20131204-A11 (F010734)	Chaperone protein dnaK OS=Pseudomonas syringae pv. phaseolicola (strain 1448A / Race 6) GN=dnaK PE=2 SV=1	DNAK_PSE14,DNAK_PSESM,DNAK_PSEU2	SwissProt_57.15.fasta	68832.6	0.995	1	1	3	0.000373	0.0188	INDVILVGGQTR	K	M	0.997	47.3	36.2	36.6	0	3	0	0	3	2	1284.73
Sple 1	Mudpit_20131204-A11 (F010734)	Dihydrolipoamide dehydrogenase OS=Pseudomonas aeruginosa GN=lpdG PE=3 SV=1	DLDH2_PSEAE,DLDH_PSEFL	SwissProt_57.15.fasta	50164.6	0.995	1	1	4	0.000497	0.0628	ASEEGVMVAER	K	I	0.997	44.5	31.1	42.1	0	4	0	0	4	2	1193.55
Sple 1	Mudpit_20131204-A11 (F010734)	Dihydrolipoamide dehydrogenase OS=Pseudomonas aeruginosa GN=lpdG PE=3 SV=1	DLDH2_PSEAE,DLDH_PSEFL	SwissProt_57.15.fasta	50164.6	0.995	1	1	4	0.000497	0.0628	RPVTTDLLAADSGVTLDER	R	G	0.983	26.5	36.4	0	0	0	1	0	1	2	2029.06
Sple 1	Mudpit_20131204-A11 (F010734)	Dihydrolipoamide dehydrogenase OS=Pseudomonas putida GN=lpdG PE=1 SV=4	DLDH2_PSEPU	SwissProt_57.15.fasta	49895.9	1	2	2	2	0.000249	0.0628	ASEEGIMVVER	K	I	0.997	48.7	33.6	42	0	1	0	0	1	2	1235.59
Sple 1	Mudpit_20131204-A11 (F010734)	Dihydrolipoamide dehydrogenase OS=Pseudomonas putida GN=lpdG PE=1 SV=4	DLDH2_PSEPU	SwissProt_57.15.fasta	49895.9	1	2	2	2	0.000249	0.0628	RPVTTDLLAADSGVTIDER	R	G	0.983	26.5	36.4	0	0	0	1	0	1	2	2029.06
Sple 1	Mudpit_20131204-A11 (F010734)	Dihydrolipoyllysine-residue succinyltransferase component of 2-oxoglutarate dehydrogenase complex OS=Pseudomonas aeruginosa GN=sucB PE=3 SV=1	ODO2_PSEAE	SwissProt_57.15.fasta	42888.4	0.991	1	1	3	0.000373	0.022	LGFMSFFVK	R	A	0.994	45.2	36.7	0	0	3	0	0	3	2	1091.56
Sple 1	Mudpit_20131204-A11 (F010734)	DNA-directed RNA polymerase subunit alpha OS=Pseudomonas fluorescens (strain Pf-5 / ATCC BAA-477) GN=rpoA PE=3 SV=1	RPOA_PSEF5,RPOA_PSEPF,RPOA_PSEPU	SwissProt_57.15.fasta	36630.5	1	2	2	3	0.000373	0.0721	AENIYYIGDLIQR	K	T	0.997	57	36.8	48.5	0	2	0	0	2	2	1567.81
Sple 1	Mudpit_20131204-A11 (F010734)	DNA-directed RNA polymerase subunit alpha OS=Pseudomonas fluorescens (strain Pf-5 / ATCC BAA-477) GN=rpoA PE=3 SV=1	RPOA_PSEF5,RPOA_PSEPF,RPOA_PSEPU	SwissProt_57.15.fasta	36630.5	1	2	2	3	0.000373	0.0721	HIDVQVVSPTR	R	A	0.991	37.4	36.6	29.8	0	1	0	0	1	2	1250.69
Sple 1	Mudpit_20131204-A11 (F010734)	Elongation factor G OS=Pseudomonas fluorescens (strain Pf-5 / ATCC BAA-477) GN=fusA PE=3 SV=1	EFG_PSEF5	SwissProt_57.15.fasta	78741.2	0.999	1	1	2	0.000249	0.0126	LAQEDPSFR	K	V	0.997	42.2	34.8	34.5	0	2	0	0	2	2	1062.52
Sple 1	Mudpit_20131204-A11 (F010734)	Elongation factor G OS=Stenotrophomonas maltophilia (strain R551-3) GN=fusA PE=3 SV=1	EFG_STRM5,EFG_STRMK	SwissProt_57.15.fasta	78069.8	0.187	0	0	0	0	0.0126	LAQEDPSFR	R	V	0.997	42.2	34.8	34.5	0	2	0	0	2	2	1062.52
Sple 1	Mudpit_20131204-A11 (F010734)	Elongation factor Ts OS=Pseudomonas fluorescens (strain Pf0-1) GN=tsf PE=3 SV=1	EFTS_PSEPF	SwissProt_57.15.fasta	30473.4	0.99	1	1	2	0.000249	0.0836	VGEGIEKPVDNFAEEVAAQLAAAK	K	-	0.994	38.6	36.4	33.8	0	0	2	0	2	2	2456.27
Sple 1	Mudpit_20131204-A11 (F010734)	Elongation factor Tu 1 OS=Myxococcus xanthus (strain DK 1622) GN=tuf1 PE=3 SV=1	EFTU1_MYXXD,EFTU2_MYXXD,EFTU_STIAU	SwissProt_57.15.fasta	43430.1	1	1	1	3	0.000373	0.154	EHILLAR	R	Q	0.9	31	32.6	0	0	3	0	0	3	2	851.51
Sple 1	Mudpit_20131204-A11 (F010734)	Elongation factor Tu 1 OS=Myxococcus xanthus (strain DK 1622) GN=tuf1 PE=3 SV=1	EFTU1_MYXXD,EFTU2_MYXXD,EFTU_STIAU	SwissProt_57.15.fasta	43430.1	1	1	1	3	0.000373	0.154	GYRPQFYFR	K	T	0.971	27.3	36.3	20	0	0	2	0	2	2	1233.62
Sple 1	Mudpit_20131204-A11 (F010734)	Elongation factor Tu 1 OS=Myxococcus xanthus (strain DK 1622) GN=tuf1 PE=3 SV=1	EFTU1_MYXXD,EFTU2_MYXXD,EFTU_STIAU	SwissProt_57.15.fasta	43430.1	1	1	1	3	0.000373	0.154	HYAHVDCPGHADYVK	R	N	0.997	49.8	31.2	49.3	0	0	6	4	10	2	1768.79
Sple 1	Mudpit_20131204-A11 (F010734)	Elongation factor Tu 1 OS=Myxococcus xanthus (strain DK 1622) GN=tuf1 PE=3 SV=1	EFTU1_MYXXD,EFTU2_MYXXD,EFTU_STIAU	SwissProt_57.15.fasta	43430.1	1	1	1	3	0.000373	0.154	NKPHVNIGTIGHVDHGK	R	T	0.997	37.7	36.6	18.4	0	0	0	3	3	2	1822.97
Sple 1	Mudpit_20131204-A11 (F010734)	Elongation factor Tu 1 OS=Myxococcus xanthus (strain DK 1622) GN=tuf1 PE=3 SV=1	EFTU1_MYXXD,EFTU2_MYXXD,EFTU_STIAU	SwissProt_57.15.fasta	43430.1	1	1	1	3	0.000373	0.154	QVGVPYIVVFLNK	R	V	0.992	37.1	33	0	0	3	0	0	3	2	1475.86
Sple 1	Mudpit_20131204-A11 (F010734)	Elongation factor Tu 1 OS=Shewanella loihica (strain ATCC BAA-1088 / PV-4) GN=tuf1 PE=3 SV=1	EFTU1_SHELP,EFTU2_SHELP	SwissProt_57.15.fasta	43283.2	0.975	1	1	3	0.000373	0.157	AGENCGVLLR	R	G	0.997	68	34.8	42.9	0	4	0	0	4	2	1088.55
Sple 1	Mudpit_20131204-A11 (F010734)	Elongation factor Tu 1 OS=Shewanella loihica (strain ATCC BAA-1088 / PV-4) GN=tuf1 PE=3 SV=1	EFTU1_SHELP,EFTU2_SHELP	SwissProt_57.15.fasta	43283.2	0.975	1	1	3	0.000373	0.157	EHILLSR	R	Q	0.9	41.9	32.7	17.1	0	3	0	0	3	2	867.505
Sple 1	Mudpit_20131204-A11 (F010734)	Elongation factor Tu 1 OS=Shewanella loihica (strain ATCC BAA-1088 / PV-4) GN=tuf1 PE=3 SV=1	EFTU1_SHELP,EFTU2_SHELP	SwissProt_57.15.fasta	43283.2	0.975	1	1	3	0.000373	0.157	GYRPQFYFR	K	T	0.971	27.3	36.3	20	0	0	2	0	2	2	1233.62
Sple 1	Mudpit_20131204-A11 (F010734)	Elongation factor Tu 1 OS=Shewanella loihica (strain ATCC BAA-1088 / PV-4) GN=tuf1 PE=3 SV=1	EFTU1_SHELP,EFTU2_SHELP	SwissProt_57.15.fasta	43283.2	0.975	1	1	3	0.000373	0.157	HYAHVDCPGHADYVK	R	N	0.997	49.8	31.2	49.3	0	0	6	4	10	2	1768.79
Sple 1	Mudpit_20131204-A11 (F010734)	Elongation factor Tu 1 OS=Shewanella loihica (strain ATCC BAA-1088 / PV-4) GN=tuf1 PE=3 SV=1	EFTU1_SHELP,EFTU2_SHELP	SwissProt_57.15.fasta	43283.2	0.975	1	1	3	0.000373	0.157	TTCTGVEMFR	K	K	0.99	28.8	27.5	23	0	2	0	0	2	2	1217.53
Sple 1	Mudpit_20131204-A11 (F010734)	Elongation factor Tu 1 OS=Shewanella loihica (strain ATCC BAA-1088 / PV-4) GN=tuf1 PE=3 SV=1	EFTU1_SHELP,EFTU2_SHELP	SwissProt_57.15.fasta	43283.2	0.975	1	1	3	0.000373	0.157	VGDEVEIVGIK	K	D	0.986	37.1	36.4	0	0	3	0	0	3	2	1157.64
Sple 1	Mudpit_20131204-A11 (F010734)	Elongation factor Tu 1 OS=Xanthomonas campestris pv. campestris (strain 8004) GN=tuf1 PE=3 SV=1	EFTU1_XANC8,EFTU1_XANCB,EFTU1_XANCP,EFTU2_XANC8,EFTU2_XANCB,EFTU2_XANCP	SwissProt_57.15.fasta	43171.5	1	2	2	4	0.000497	0.169	EHILLSR	R	Q	0.9	41.9	32.7	17.1	0	3	0	0	3	2	867.505
Sple 1	Mudpit_20131204-A11 (F010734)	Elongation factor Tu 1 OS=Xanthomonas campestris pv. campestris (strain 8004) GN=tuf1 PE=3 SV=1	EFTU1_XANC8,EFTU1_XANCB,EFTU1_XANCP,EFTU2_XANC8,EFTU2_XANCB,EFTU2_XANCP	SwissProt_57.15.fasta	43171.5	1	2	2	4	0.000497	0.169	GYRPQFYFR	K	T	0.971	27.3	36.3	20	0	0	2	0	2	2	1233.62
Sple 1	Mudpit_20131204-A11 (F010734)	Elongation factor Tu 1 OS=Xanthomonas campestris pv. campestris (strain 8004) GN=tuf1 PE=3 SV=1	EFTU1_XANC8,EFTU1_XANCB,EFTU1_XANCP,EFTU2_XANC8,EFTU2_XANCB,EFTU2_XANCP	SwissProt_57.15.fasta	43171.5	1	2	2	4	0.000497	0.169	HYAHVDCPGHADYVK	R	N	0.997	49.8	31.2	49.3	0	0	6	4	10	2	1768.79
Sple 1	Mudpit_20131204-A11 (F010734)	Elongation factor Tu 1 OS=Xanthomonas campestris pv. campestris (strain 8004) GN=tuf1 PE=3 SV=1	EFTU1_XANC8,EFTU1_XANCB,EFTU1_XANCP,EFTU2_XANC8,EFTU2_XANCB,EFTU2_XANCP	SwissProt_57.15.fasta	43171.5	1	2	2	4	0.000497	0.169	LALEGDQSDIGVPAILK	R	L	0.997	81.7	34.9	58.8	0	2	0	0	2	2	1738.96
Sple 1	Mudpit_20131204-A11 (F010734)	Elongation factor Tu 1 OS=Xanthomonas campestris pv. campestris (strain 8004) GN=tuf1 PE=3 SV=1	EFTU1_XANC8,EFTU1_XANCB,EFTU1_XANCP,EFTU2_XANC8,EFTU2_XANCB,EFTU2_XANCP	SwissProt_57.15.fasta	43171.5	1	2	2	4	0.000497	0.169	TTLTAALTK	K	I	0.965	30.3	35.3	0	0	2	0	0	2	2	919.546
Sple 1	Mudpit_20131204-A11 (F010734)	Elongation factor Tu 1 OS=Xanthomonas campestris pv. campestris (strain 8004) GN=tuf1 PE=3 SV=1	EFTU1_XANC8,EFTU1_XANCB,EFTU1_XANCP,EFTU2_XANC8,EFTU2_XANCB,EFTU2_XANCP	SwissProt_57.15.fasta	43171.5	1	2	2	4	0.000497	0.169	TTVTGVEMFR	K	K	0.997	54.4	33.4	47.4	0	4	0	0	4	2	1156.57
Sple 1	Mudpit_20131204-A11 (F010734)	Elongation factor Tu 2 OS=Acidovorax sp. (strain JS42) GN=tuf2 PE=3 SV=1	EFTU2_ACISJ	SwissProt_57.15.fasta	43243.5	1	9	10	28	0.00348	0.348	AVDGAFLMPVEDVFSISGR	R	G	0.996	43.5	35.6	33.6	0	2	0	0	2	2	2026
Sple 1	Mudpit_20131204-A11 (F010734)	Elongation factor Tu 2 OS=Acidovorax sp. (strain JS42) GN=tuf2 PE=3 SV=1	EFTU2_ACISJ	SwissProt_57.15.fasta	43243.5	1	9	10	28	0.00348	0.348	EHILLAR	R	Q	0.9	31	32.6	0	0	3	0	0	3	2	851.51
Sple 1	Mudpit_20131204-A11 (F010734)	Elongation factor Tu 2 OS=Acidovorax sp. (strain JS42) GN=tuf2 PE=3 SV=1	EFTU2_ACISJ	SwissProt_57.15.fasta	43243.5	1	9	10	28	0.00348	0.348	HYAHVDCPGHADYVK	R	N	0.997	49.8	31.2	49.3	0	0	6	4	10	2	1768.79
Sple 1	Mudpit_20131204-A11 (F010734)	Elongation factor Tu 2 OS=Acidovorax sp. (strain JS42) GN=tuf2 PE=3 SV=1	EFTU2_ACISJ	SwissProt_57.15.fasta	43243.5	1	9	10	28	0.00348	0.348	LAEALDTYIPTPER	R	A	0.997	54.2	36.6	41.6	0	4	0	0	4	2	1588.82
Sple 1	Mudpit_20131204-A11 (F010734)	Elongation factor Tu 2 OS=Acidovorax sp. (strain JS42) GN=tuf2 PE=3 SV=1	EFTU2_ACISJ	SwissProt_57.15.fasta	43243.5	1	9	10	28	0.00348	0.348	LLDQGQAGDNVGLLLR	K	G	0.997	79	35.3	0	0	1	0	0	1	2	1681.92
Sple 1	Mudpit_20131204-A11 (F010734)	Elongation factor Tu 2 OS=Acidovorax sp. (strain JS42) GN=tuf2 PE=3 SV=1	EFTU2_ACISJ	SwissProt_57.15.fasta	43243.5	1	9	10	28	0.00348	0.348	QVGVPYIIVFLNK	R	C	0.993	36.9	31.8	0	0	4	0	0	4	2	1489.88
Sple 1	Mudpit_20131204-A11 (F010734)	Elongation factor Tu 2 OS=Acidovorax sp. (strain JS42) GN=tuf2 PE=3 SV=1	EFTU2_ACISJ	SwissProt_57.15.fasta	43243.5	1	9	10	28	0.00348	0.348	TKPHVNVGTIGHVDHGK	R	T	0.991	28.6	36.3	10.2	0	0	0	2	2	2	1795.96
Sple 1	Mudpit_20131204-A11 (F010734)	Elongation factor Tu 2 OS=Acidovorax sp. (strain JS42) GN=tuf2 PE=3 SV=1	EFTU2_ACISJ	SwissProt_57.15.fasta	43243.5	1	9	10	28	0.00348	0.348	TTDVTGSIELPADK	R	E	0.997	63	35.8	27.5	0	3	0	0	3	2	1446.73
Sple 1	Mudpit_20131204-A11 (F010734)	Elongation factor Tu 2 OS=Acidovorax sp. (strain JS42) GN=tuf2 PE=3 SV=1	EFTU2_ACISJ	SwissProt_57.15.fasta	43243.5	1	9	10	28	0.00348	0.348	TTLTAAIATVLSK	K	K	0.997	100	32.3	65.8	0	4	0	0	4	2	1289.77
Sple 1	Mudpit_20131204-A11 (F010734)	Elongation factor Tu 2 OS=Acidovorax sp. (strain JS42) GN=tuf2 PE=3 SV=1	EFTU2_ACISJ	SwissProt_57.15.fasta	43243.5	1	9	10	28	0.00348	0.348	TTVTGVEMFR	K	K	0.997	54.4	33.4	47.4	0	4	0	0	4	2	1156.57
Sple 1	Mudpit_20131204-A11 (F010734)	Elongation factor Tu OS=Bordetella bronchiseptica GN=tuf1 PE=3 SV=1	EFTU_BORBR,EFTU_BORPA,EFTU_BORPE	SwissProt_57.15.fasta	42916.1	0.97	0	0	0	0	0.245	AVDGAFLMPVEDVFSISGR	R	G	0.996	43.5	35.6	33.6	0	2	0	0	2	2	2026
Sple 1	Mudpit_20131204-A11 (F010734)	Elongation factor Tu OS=Bordetella bronchiseptica GN=tuf1 PE=3 SV=1	EFTU_BORBR,EFTU_BORPA,EFTU_BORPE	SwissProt_57.15.fasta	42916.1	0.97	0	0	0	0	0.245	EHILLSR	R	Q	0.9	41.9	32.7	17.1	0	3	0	0	3	2	867.505
Sple 1	Mudpit_20131204-A11 (F010734)	Elongation factor Tu OS=Bordetella bronchiseptica GN=tuf1 PE=3 SV=1	EFTU_BORBR,EFTU_BORPA,EFTU_BORPE	SwissProt_57.15.fasta	42916.1	0.97	0	0	0	0	0.245	HYAHVDCPGHADYVK	R	N	0.997	49.8	31.2	49.3	0	0	6	4	10	2	1768.79
Sple 1	Mudpit_20131204-A11 (F010734)	Elongation factor Tu OS=Bordetella bronchiseptica GN=tuf1 PE=3 SV=1	EFTU_BORBR,EFTU_BORPA,EFTU_BORPE	SwissProt_57.15.fasta	42916.1	0.97	0	0	0	0	0.245	LLDQGQAGDNVGILLR	K	G	0.997	79	35.3	0	0	1	0	0	1	2	1681.92
Sple 1	Mudpit_20131204-A11 (F010734)	Elongation factor Tu OS=Bordetella bronchiseptica GN=tuf1 PE=3 SV=1	EFTU_BORBR,EFTU_BORPA,EFTU_BORPE	SwissProt_57.15.fasta	42916.1	0.97	0	0	0	0	0.245	QVGVPYIIVFLNK	R	A	0.993	36.9	31.8	0	0	4	0	0	4	2	1489.88
Sple 1	Mudpit_20131204-A11 (F010734)	Elongation factor Tu OS=Bordetella bronchiseptica GN=tuf1 PE=3 SV=1	EFTU_BORBR,EFTU_BORPA,EFTU_BORPE	SwissProt_57.15.fasta	42916.1	0.97	0	0	0	0	0.245	TKPHVNVGTIGHVDHGK	R	T	0.991	28.6	36.3	10.2	0	0	0	2	2	2	1795.96
Sple 1	Mudpit_20131204-A11 (F010734)	Elongation factor Tu OS=Bordetella bronchiseptica GN=tuf1 PE=3 SV=1	EFTU_BORBR,EFTU_BORPA,EFTU_BORPE	SwissProt_57.15.fasta	42916.1	0.97	0	0	0	0	0.245	TTCTGVEMFR	K	K	0.99	28.8	27.5	23	0	2	0	0	2	2	1217.53
Sple 1	Mudpit_20131204-A11 (F010734)	Elongation factor Tu OS=Burkholderia mallei (strain NCTC 10247) GN=tuf1 PE=3 SV=1	EFTU_BURM7,EFTU_BURM9,EFTU_BURMA,EFTU_BURMS,EFTU_BURP0,EFTU_BURP1,EFTU_BURP6,EFTU_BURPS,EFTU_BURTA	SwissProt_57.15.fasta	42991.5	0.995	1	1	2	0.000249	0.273	AVDGAFLMPVEDVFSISGR	R	G	0.996	43.5	35.6	33.6	0	2	0	0	2	2	2026
Sple 1	Mudpit_20131204-A11 (F010734)	Elongation factor Tu OS=Burkholderia mallei (strain NCTC 10247) GN=tuf1 PE=3 SV=1	EFTU_BURM7,EFTU_BURM9,EFTU_BURMA,EFTU_BURMS,EFTU_BURP0,EFTU_BURP1,EFTU_BURP6,EFTU_BURPS,EFTU_BURTA	SwissProt_57.15.fasta	42991.5	0.995	1	1	2	0.000249	0.273	EHILLAR	R	Q	0.9	31	32.6	0	0	3	0	0	3	2	851.51
Sple 1	Mudpit_20131204-A11 (F010734)	Elongation factor Tu OS=Burkholderia mallei (strain NCTC 10247) GN=tuf1 PE=3 SV=1	EFTU_BURM7,EFTU_BURM9,EFTU_BURMA,EFTU_BURMS,EFTU_BURP0,EFTU_BURP1,EFTU_BURP6,EFTU_BURPS,EFTU_BURTA	SwissProt_57.15.fasta	42991.5	0.995	1	1	2	0.000249	0.273	HYAHVDCPGHADYVK	R	N	0.997	49.8	31.2	49.3	0	0	6	4	10	2	1768.79
Sple 1	Mudpit_20131204-A11 (F010734)	Elongation factor Tu OS=Burkholderia mallei (strain NCTC 10247) GN=tuf1 PE=3 SV=1	EFTU_BURM7,EFTU_BURM9,EFTU_BURMA,EFTU_BURMS,EFTU_BURP0,EFTU_BURP1,EFTU_BURP6,EFTU_BURPS,EFTU_BURTA	SwissProt_57.15.fasta	42991.5	0.995	1	1	2	0.000249	0.273	LLDQGQAGDNVGILLR	K	G	0.997	79	35.3	0	0	1	0	0	1	2	1681.92
Sple 1	Mudpit_20131204-A11 (F010734)	Elongation factor Tu OS=Burkholderia mallei (strain NCTC 10247) GN=tuf1 PE=3 SV=1	EFTU_BURM7,EFTU_BURM9,EFTU_BURMA,EFTU_BURMS,EFTU_BURP0,EFTU_BURP1,EFTU_BURP6,EFTU_BURPS,EFTU_BURTA	SwissProt_57.15.fasta	42991.5	0.995	1	1	2	0.000249	0.273	QVGVPYIIVFLNK	R	C	0.993	36.9	31.8	0	0	4	0	0	4	2	1489.88
Sple 1	Mudpit_20131204-A11 (F010734)	Elongation factor Tu OS=Burkholderia mallei (strain NCTC 10247) GN=tuf1 PE=3 SV=1	EFTU_BURM7,EFTU_BURM9,EFTU_BURMA,EFTU_BURMS,EFTU_BURP0,EFTU_BURP1,EFTU_BURP6,EFTU_BURPS,EFTU_BURTA	SwissProt_57.15.fasta	42991.5	0.995	1	1	2	0.000249	0.273	TKPHVNVGTIGHVDHGK	R	T	0.991	28.6	36.3	10.2	0	0	0	2	2	2	1795.96
Sple 1	Mudpit_20131204-A11 (F010734)	Elongation factor Tu OS=Burkholderia mallei (strain NCTC 10247) GN=tuf1 PE=3 SV=1	EFTU_BURM7,EFTU_BURM9,EFTU_BURMA,EFTU_BURMS,EFTU_BURP0,EFTU_BURP1,EFTU_BURP6,EFTU_BURPS,EFTU_BURTA	SwissProt_57.15.fasta	42991.5	0.995	1	1	2	0.000249	0.273	TTCTGVEMFR	K	K	0.99	28.8	27.5	23	0	2	0	0	2	2	1217.53
Sple 1	Mudpit_20131204-A11 (F010734)	Elongation factor Tu OS=Burkholderia mallei (strain NCTC 10247) GN=tuf1 PE=3 SV=1	EFTU_BURM7,EFTU_BURM9,EFTU_BURMA,EFTU_BURMS,EFTU_BURP0,EFTU_BURP1,EFTU_BURP6,EFTU_BURPS,EFTU_BURTA	SwissProt_57.15.fasta	42991.5	0.995	1	1	2	0.000249	0.273	VGEEIEIVGIK	K	A	0.997	45.9	35.6	0	0	2	0	0	2	2	1185.67
Sple 1	Mudpit_20131204-A11 (F010734)	Elongation factor Tu OS=Enterococcus faecalis GN=tuf PE=3 SV=1	EFTU_ENTFA	SwissProt_57.15.fasta	43387.6	0.977	1	1	1	0.000124	0.167	EHILLSR	R	N	0.9	41.9	32.7	17.1	0	3	0	0	3	2	867.505
Sple 1	Mudpit_20131204-A11 (F010734)	Elongation factor Tu OS=Enterococcus faecalis GN=tuf PE=3 SV=1	EFTU_ENTFA	SwissProt_57.15.fasta	43387.6	0.977	1	1	1	0.000124	0.167	FKAEVYVLSK	K	E	0.974	32.1	34.2	12.5	0	1	0	0	1	2	1183.67
Sple 1	Mudpit_20131204-A11 (F010734)	Elongation factor Tu OS=Enterococcus faecalis GN=tuf PE=3 SV=1	EFTU_ENTFA	SwissProt_57.15.fasta	43387.6	0.977	1	1	1	0.000124	0.167	HYAHVDCPGHADYVK	R	N	0.997	49.8	31.2	49.3	0	0	6	4	10	2	1768.79
Sple 1	Mudpit_20131204-A11 (F010734)	Elongation factor Tu OS=Enterococcus faecalis GN=tuf PE=3 SV=1	EFTU_ENTFA	SwissProt_57.15.fasta	43387.6	0.977	1	1	1	0.000124	0.167	TTLTAAIATVLSK	K	H	0.997	100	32.3	65.8	0	4	0	0	4	2	1289.77
Sple 1	Mudpit_20131204-A11 (F010734)	Elongation factor Tu OS=Enterococcus faecalis GN=tuf PE=3 SV=1	EFTU_ENTFA	SwissProt_57.15.fasta	43387.6	0.977	1	1	1	0.000124	0.167	TTVTGVEMFR	K	K	0.997	54.4	33.4	47.4	0	4	0	0	4	2	1156.57
Sple 1	Mudpit_20131204-A11 (F010734)	Elongation factor Tu OS=Enterococcus faecalis GN=tuf PE=3 SV=1	EFTU_ENTFA	SwissProt_57.15.fasta	43387.6	0.977	1	1	1	0.000124	0.167	VGDEVEIVGIK	R	D	0.986	37.1	36.4	0	0	3	0	0	3	2	1157.64
Sple 1	Mudpit_20131204-A11 (F010734)	Elongation factor Tu OS=Flavobacterium johnsoniae (strain ATCC 17061 / DSM 2064 / UW101) GN=tuf PE=3 SV=1	EFTU_FLAJ1	SwissProt_57.15.fasta	43051.2	0.999	1	1	1	0.000124	0.106	HYAHVDCPGHADYVK	R	N	0.997	49.8	31.2	49.3	0	0	6	4	10	2	1768.79
Sple 1	Mudpit_20131204-A11 (F010734)	Elongation factor Tu OS=Flavobacterium johnsoniae (strain ATCC 17061 / DSM 2064 / UW101) GN=tuf PE=3 SV=1	EFTU_FLAJ1	SwissProt_57.15.fasta	43051.2	0.999	1	1	1	0.000124	0.106	TTLTAAITK	K	V	0.965	30.3	35.3	0	0	2	0	0	2	2	919.546
Sple 1	Mudpit_20131204-A11 (F010734)	Elongation factor Tu OS=Flavobacterium johnsoniae (strain ATCC 17061 / DSM 2064 / UW101) GN=tuf PE=3 SV=1	EFTU_FLAJ1	SwissProt_57.15.fasta	43051.2	0.999	1	1	1	0.000124	0.106	VDMVDDAELLELVEMEIR	K	D	0.997	45.7	32.9	42.9	0	1	0	0	1	2	2151.02
Sple 1	Mudpit_20131204-A11 (F010734)	Elongation factor Tu OS=Leptospira borgpetersenii serovar Hardjo-bovis (strain JB197) GN=tuf PE=3 SV=1	EFTU_LEPBJ,EFTU_LEPBL,EFTU_LEPIC,EFTU_LEPIN	SwissProt_57.15.fasta	43596.3	0.987	1	1	2	0.000249	0.0873	EHILLAR	K	Q	0.9	31	32.6	0	0	3	0	0	3	2	851.51
Sple 1	Mudpit_20131204-A11 (F010734)	Elongation factor Tu OS=Leptospira borgpetersenii serovar Hardjo-bovis (strain JB197) GN=tuf PE=3 SV=1	EFTU_LEPBJ,EFTU_LEPBL,EFTU_LEPIC,EFTU_LEPIN	SwissProt_57.15.fasta	43596.3	0.987	1	1	2	0.000249	0.0873	HYAHVDCPGHADYVK	R	N	0.997	49.8	31.2	49.3	0	0	6	4	10	2	1768.79
Sple 1	Mudpit_20131204-A11 (F010734)	Elongation factor Tu OS=Leptospira borgpetersenii serovar Hardjo-bovis (strain JB197) GN=tuf PE=3 SV=1	EFTU_LEPBJ,EFTU_LEPBL,EFTU_LEPIC,EFTU_LEPIN	SwissProt_57.15.fasta	43596.3	0.987	1	1	2	0.000249	0.0873	QVGVPYVIVFINK	R	A	0.957	32.2	32.6	0.72	0	2	0	0	2	2	1475.86
Sple 1	Mudpit_20131204-A11 (F010734)	Elongation factor Tu OS=Mesoplasma florum GN=tuf PE=3 SV=1	EFTU_MESFL,EFTU_MYCCT,EFTU_MYCMS	SwissProt_57.15.fasta	42904.7	0.998	1	1	1	0.000124	0.117	EHILLSR	R	Q	0.9	41.9	32.7	17.1	0	3	0	0	3	2	867.505
Sple 1	Mudpit_20131204-A11 (F010734)	Elongation factor Tu OS=Mesoplasma florum GN=tuf PE=3 SV=1	EFTU_MESFL,EFTU_MYCCT,EFTU_MYCMS	SwissProt_57.15.fasta	42904.7	0.998	1	1	1	0.000124	0.117	HYAHVDCPGHADYVK	R	N	0.997	49.8	31.2	49.3	0	0	6	4	10	2	1768.79
Sple 1	Mudpit_20131204-A11 (F010734)	Elongation factor Tu OS=Mesoplasma florum GN=tuf PE=3 SV=1	EFTU_MESFL,EFTU_MYCCT,EFTU_MYCMS	SwissProt_57.15.fasta	42904.7	0.998	1	1	1	0.000124	0.117	TFLMPVEDVFTITGR	K	G	0.997	62	35.7	48.2	0	1	0	0	1	2	1741.88
Sple 1	Mudpit_20131204-A11 (F010734)	Elongation factor Tu OS=Mesoplasma florum GN=tuf PE=3 SV=1	EFTU_MESFL,EFTU_MYCCT,EFTU_MYCMS	SwissProt_57.15.fasta	42904.7	0.998	1	1	1	0.000124	0.117	TTLTAAITK	K	V	0.965	30.3	35.3	0	0	2	0	0	2	2	919.546
Sple 1	Mudpit_20131204-A11 (F010734)	Elongation factor Tu OS=Pseudomonas fluorescens (strain Pf-5 / ATCC BAA-477) GN=tuf1 PE=3 SV=1	EFTU_PSEF5	SwissProt_57.15.fasta	43712.5	1	2	2	3	0.000373	0.275	AGENCGVLLR	R	G	0.997	68	34.8	42.9	0	4	0	0	4	2	1088.55
Sple 1	Mudpit_20131204-A11 (F010734)	Elongation factor Tu OS=Pseudomonas fluorescens (strain Pf-5 / ATCC BAA-477) GN=tuf1 PE=3 SV=1	EFTU_PSEF5	SwissProt_57.15.fasta	43712.5	1	2	2	3	0.000373	0.275	AIDKPFLMPIEDVFSISGR	R	G	0.997	43	36.5	0	0	0	4	0	4	2	2151.12
Sple 1	Mudpit_20131204-A11 (F010734)	Elongation factor Tu OS=Pseudomonas fluorescens (strain Pf-5 / ATCC BAA-477) GN=tuf1 PE=3 SV=1	EFTU_PSEF5	SwissProt_57.15.fasta	43712.5	1	2	2	3	0.000373	0.275	EHILLSR	R	Q	0.9	41.9	32.7	17.1	0	3	0	0	3	2	867.505
Sple 1	Mudpit_20131204-A11 (F010734)	Elongation factor Tu OS=Pseudomonas fluorescens (strain Pf-5 / ATCC BAA-477) GN=tuf1 PE=3 SV=1	EFTU_PSEF5	SwissProt_57.15.fasta	43712.5	1	2	2	3	0.000373	0.275	GYRPQFYFR	K	T	0.971	27.3	36.3	20	0	0	2	0	2	2	1233.62
Sple 1	Mudpit_20131204-A11 (F010734)	Elongation factor Tu OS=Pseudomonas fluorescens (strain Pf-5 / ATCC BAA-477) GN=tuf1 PE=3 SV=1	EFTU_PSEF5	SwissProt_57.15.fasta	43712.5	1	2	2	3	0.000373	0.275	HYAHVDCPGHADYVK	R	N	0.997	49.8	31.2	49.3	0	0	6	4	10	2	1768.79
Sple 1	Mudpit_20131204-A11 (F010734)	Elongation factor Tu OS=Pseudomonas fluorescens (strain Pf-5 / ATCC BAA-477) GN=tuf1 PE=3 SV=1	EFTU_PSEF5	SwissProt_57.15.fasta	43712.5	1	2	2	3	0.000373	0.275	NKPHVNVGTIGHVDHGK	R	T	0.952	21.8	36.9	15.4	0	0	0	1	1	2	1808.95
Sple 1	Mudpit_20131204-A11 (F010734)	Elongation factor Tu OS=Pseudomonas fluorescens (strain Pf-5 / ATCC BAA-477) GN=tuf1 PE=3 SV=1	EFTU_PSEF5	SwissProt_57.15.fasta	43712.5	1	2	2	3	0.000373	0.275	QVGVPYIVVFLNK	R	A	0.992	37.1	33	0	0	3	0	0	3	2	1475.86
Sple 1	Mudpit_20131204-A11 (F010734)	Elongation factor Tu OS=Pseudomonas fluorescens (strain Pf-5 / ATCC BAA-477) GN=tuf1 PE=3 SV=1	EFTU_PSEF5	SwissProt_57.15.fasta	43712.5	1	2	2	3	0.000373	0.275	TTCTGVEMFR	K	K	0.99	28.8	27.5	23	0	2	0	0	2	2	1217.53
Sple 1	Mudpit_20131204-A11 (F010734)	Elongation factor Tu OS=Pseudomonas fluorescens (strain Pf-5 / ATCC BAA-477) GN=tuf1 PE=3 SV=1	EFTU_PSEF5	SwissProt_57.15.fasta	43712.5	1	2	2	3	0.000373	0.275	TTLTAALTR	K	V	0.997	61.1	36.6	0	0	4	0	0	4	2	947.552
Sple 1	Mudpit_20131204-A11 (F010734)	Elongation factor Tu OS=Pseudomonas fluorescens (strain Pf0-1) GN=tuf1 PE=3 SV=1	EFTU_PSEPF	SwissProt_57.15.fasta	43498.5	1	13	15	53	0.00659	0.438	ADLVDDAELLELVEMEVR	K	D	0.997	88.1	35.6	79.6	0	4	1	0	5	2	2075.02
Sple 1	Mudpit_20131204-A11 (F010734)	Elongation factor Tu OS=Pseudomonas fluorescens (strain Pf0-1) GN=tuf1 PE=3 SV=1	EFTU_PSEPF	SwissProt_57.15.fasta	43498.5	1	13	15	53	0.00659	0.438	AGENCGVLLR	R	G	0.997	68	34.8	42.9	0	4	0	0	4	2	1088.55
Sple 1	Mudpit_20131204-A11 (F010734)	Elongation factor Tu OS=Pseudomonas fluorescens (strain Pf0-1) GN=tuf1 PE=3 SV=1	EFTU_PSEPF	SwissProt_57.15.fasta	43498.5	1	13	15	53	0.00659	0.438	AIDKPFLMPIEDVFSISGR	R	G	0.997	43	36.5	0	0	0	4	0	4	2	2151.12
Sple 1	Mudpit_20131204-A11 (F010734)	Elongation factor Tu OS=Pseudomonas fluorescens (strain Pf0-1) GN=tuf1 PE=3 SV=1	EFTU_PSEPF	SwissProt_57.15.fasta	43498.5	1	13	15	53	0.00659	0.438	DTTTTTCTGVEMFR	R	K	0.997	54	25	54	0	7	0	0	7	2	1635.7
Sple 1	Mudpit_20131204-A11 (F010734)	Elongation factor Tu OS=Pseudomonas fluorescens (strain Pf0-1) GN=tuf1 PE=3 SV=1	EFTU_PSEPF	SwissProt_57.15.fasta	43498.5	1	13	15	53	0.00659	0.438	EHILLSR	R	Q	0.9	41.9	32.7	17.1	0	3	0	0	3	2	867.505
Sple 1	Mudpit_20131204-A11 (F010734)	Elongation factor Tu OS=Pseudomonas fluorescens (strain Pf0-1) GN=tuf1 PE=3 SV=1	EFTU_PSEPF	SwissProt_57.15.fasta	43498.5	1	13	15	53	0.00659	0.438	GQVLVKPGSVKPHTK	R	F	0.993	29.2	29.8	13.9	0	0	2	0	2	2	1574.94
Sple 1	Mudpit_20131204-A11 (F010734)	Elongation factor Tu OS=Pseudomonas fluorescens (strain Pf0-1) GN=tuf1 PE=3 SV=1	EFTU_PSEPF	SwissProt_57.15.fasta	43498.5	1	13	15	53	0.00659	0.438	GYRPQFYFR	K	T	0.971	27.3	36.3	20	0	0	2	0	2	2	1233.62
Sple 1	Mudpit_20131204-A11 (F010734)	Elongation factor Tu OS=Pseudomonas fluorescens (strain Pf0-1) GN=tuf1 PE=3 SV=1	EFTU_PSEPF	SwissProt_57.15.fasta	43498.5	1	13	15	53	0.00659	0.438	HYAHVDCPGHADYVK	R	N	0.997	49.8	31.2	49.3	0	0	6	4	10	2	1768.79
Sple 1	Mudpit_20131204-A11 (F010734)	Elongation factor Tu OS=Pseudomonas fluorescens (strain Pf0-1) GN=tuf1 PE=3 SV=1	EFTU_PSEPF	SwissProt_57.15.fasta	43498.5	1	13	15	53	0.00659	0.438	MALEGKDDNEMGTTAVK	R	K	0.997	39.5	29.3	36	0	0	4	0	4	2	1841.83
Sple 1	Mudpit_20131204-A11 (F010734)	Elongation factor Tu OS=Pseudomonas fluorescens (strain Pf0-1) GN=tuf1 PE=3 SV=1	EFTU_PSEPF	SwissProt_57.15.fasta	43498.5	1	13	15	53	0.00659	0.438	QVGVPYIVVFLNK	R	A	0.992	37.1	33	0	0	3	0	0	3	2	1475.86
Sple 1	Mudpit_20131204-A11 (F010734)	Elongation factor Tu OS=Pseudomonas fluorescens (strain Pf0-1) GN=tuf1 PE=3 SV=1	EFTU_PSEPF	SwissProt_57.15.fasta	43498.5	1	13	15	53	0.00659	0.438	SLPHVNVGTIGHVDHGK	R	T	0.927	20.4	36.5	17.4	0	0	1	0	1	2	1766.93
Sple 1	Mudpit_20131204-A11 (F010734)	Elongation factor Tu OS=Pseudomonas fluorescens (strain Pf0-1) GN=tuf1 PE=3 SV=1	EFTU_PSEPF	SwissProt_57.15.fasta	43498.5	1	13	15	53	0.00659	0.438	TTLTAALTR	K	V	0.997	61.1	36.6	0	0	4	0	0	4	2	947.552
Sple 1	Mudpit_20131204-A11 (F010734)	Elongation factor Tu OS=Pseudomonas fluorescens (strain Pf0-1) GN=tuf1 PE=3 SV=1	EFTU_PSEPF	SwissProt_57.15.fasta	43498.5	1	13	15	53	0.00659	0.438	VQDALEIVGLR	R	D	0.997	72.1	34.7	31.8	0	4	0	0	4	2	1212.69
Sple 1	Mudpit_20131204-A11 (F010734)	Elongation factor Tu OS=Spirulina platensis GN=tuf PE=3 SV=1	EFTU_SPIPL	SwissProt_57.15.fasta	44758.5	0.995	1	1	4	0.000497	0.132	ELLSSYDFPGDDIPIVSGSALK	R	A	0.997	92.9	35.9	91.9	0	4	0	0	4	2	2323.17
Sple 1	Mudpit_20131204-A11 (F010734)	Elongation factor Tu OS=Spirulina platensis GN=tuf PE=3 SV=1	EFTU_SPIPL	SwissProt_57.15.fasta	44758.5	0.995	1	1	4	0.000497	0.132	HYAHVDCPGHADYVK	R	N	0.997	49.8	31.2	49.3	0	0	6	4	10	2	1768.79
Sple 1	Mudpit_20131204-A11 (F010734)	Elongation factor Tu OS=Spirulina platensis GN=tuf PE=3 SV=1	EFTU_SPIPL	SwissProt_57.15.fasta	44758.5	0.995	1	1	4	0.000497	0.132	NKPHVNIGTIGHVDHGK	R	T	0.997	37.7	36.6	18.4	0	0	0	3	3	2	1822.97
Sple 1	Mudpit_20131204-A11 (F010734)	Flagellin (Fragment) OS=Clostridium tyrobutyricum GN=fla PE=1 SV=2	FLA_CLOTY	SwissProt_57.15.fasta	40188.8	0.995	1	1	5	0.000621	0.0345	AGDDAAGLAISEK	R	M	0.997	80.8	34.2	59.5	0	5	0	0	5	2	1217.6
Sple 1	Mudpit_20131204-A11 (F010734)	Flagellin C OS=Rhizobium meliloti GN=flaC PE=3 SV=3	FLAA_RHIME,FLAA_RHIML,FLAB_RHIME,FLAB_RHIML,FLAC_RHIME,FLAD_RHIME,FLAD_RHIML	SwissProt_57.15.fasta	0	0.995	1	1	3	0.000373	0.0374	LVDADMNEESTR	R	L	0.997	58.2	25.7	58.2	0	3	0	0	3	2	1395.61
Sple 1	Mudpit_20131204-A11 (F010734)	Glutamine synthetase OS=Azotobacter vinelandii GN=glnA PE=3 SV=1	GLNA_AZOVI	SwissProt_57.15.fasta	51748.1	0.995	1	1	1	0.000124	0.0514	NTFAGEGYAGLSDTALYFIGGIIK	K	H	0.997	75.4	36.5	70.9	0	1	0	0	1	2	2478.26
Sple 1	Mudpit_20131204-A11 (F010734)	Glyceraldehyde-3-phosphate dehydrogenase 3 OS=Anabaena variabilis (strain ATCC 29413 / PCC 7937) GN=gap3 PE=3 SV=2	G3P3_ANAVT,G3P3_NOSS1	SwissProt_57.15.fasta	37130.2	0.961	1	1	1	0.000124	0.0237	VIVAAPVK	K	E	0.977	22	25.9	0	0	1	0	0	1	2	796.529
Sple 1	Mudpit_20131204-A11 (F010734)	Glyceraldehyde-3-phosphate dehydrogenase OS=Geobacillus stearothermophilus GN=gap PE=1 SV=5	G3P_GEOSE		0	1	2	2	3	0.000373	0	AVALVLPELK	?	?	0.997	57.7	26.1	0	0	2	0	0	2	2	1052.67
Sple 1	Mudpit_20131204-A11 (F010734)	Glyceraldehyde-3-phosphate dehydrogenase OS=Geobacillus stearothermophilus GN=gap PE=1 SV=5	G3P_GEOSE		0	1	2	2	3	0.000373	0	VPTPNVSVVDLVAELEK	?	?	0.997	87.7	34.9	67.3	0	1	0	0	1	2	1809
Sple 1	Mudpit_20131204-A11 (F010734)	Glyceraldehyde-3-phosphate dehydrogenase OS=Ralstonia solanacearum GN=gapA PE=3 SV=2	G3P_RALSO	SwissProt_57.15.fasta	35701.1	0.995	1	1	1	0.000124	0.0422	GLMTTVHAATATQK	R	T	0.997	55	35.8	52.8	0	1	0	0	1	2	1445.74
Sple 1	Mudpit_20131204-A11 (F010734)	Inosine-5'-monophosphate dehydrogenase OS=Acinetobacter calcoaceticus GN=guaB PE=3 SV=1	IMDH_ACICA	SwissProt_57.15.fasta	51530.1	0.972	1	1	3	0.000373	0.0246	VGIGPGSICTTR	K	I	0.984	42.7	36.4	34.7	0	3	0	0	3	2	1217.63
Sple 1	Mudpit_20131204-A11 (F010734)	Isocitrate dehydrogenase [NADP] OS=Bacillus subtilis GN=icd PE=1 SV=1	IDH_BACSU,IDH_COXBU,IDH_ECOLI	SwissProt_57.15.fasta	46419	0.85	1	1	1	0.000124	0.0284	GPLTTPVGGGIR	K	S	0.907	27.4	33.1	23.5	0	1	0	0	1	2	1124.64
Sple 1	Mudpit_20131204-A11 (F010734)	Ketol-acid reductoisomerase OS=Bacillus subtilis GN=ilvC PE=1 SV=1	ILVC_BACSU	SwissProt_57.15.fasta	37456.8	0.954	1	1	1	0.000124	0.0556	TVAVIGYGSQGHAHALNLK	K	E	0.973	24.3	36.2	9.61	0	0	1	0	1	2	1936.04
Sple 1	Mudpit_20131204-A11 (F010734)	Ketol-acid reductoisomerase OS=Pseudomonas fluorescens (strain Pf-5 / ATCC BAA-477) GN=ilvC PE=3 SV=1	ILVC_PSEF5,ILVC_PSEPF	SwissProt_57.15.fasta	36236.9	0.918	1	1	1	0.000124	0.0414	NVALSYAAGVGGGR	K	T	0.95	33.7	37.3	32.8	0	1	0	0	1	2	1291.68
Sple 1	Mudpit_20131204-A11 (F010734)	Ketol-acid reductoisomerase OS=Thiomicrospira crunogena (strain XCL-2) GN=ilvC PE=3 SV=1	ILVC_THICR	SwissProt_57.15.fasta	36610.1	0.995	1	1	3	0.000373	0.074	AGFDTLVEAGYEPEMAYFECLHELK	K	L	0.997	32.7	28.3	26.9	0	0	3	0	3	2	2935.32
Sple 1	Mudpit_20131204-A11 (F010734)	Major outer membrane lipoprotein 1 OS=Salmonella paratyphi A GN=lpp1 PE=3 SV=1	LPP1_SALPA,LPP1_SALTI,LPP1_SALTY,LPP_ECO57,LPP_ECOL6,LPP_ECOLI,LPP_SERMA,LPP_SHIFL	SwissProt_57.15.fasta	8391.6	0.995	1	1	2	0.000249	0.154	VDQLSNDVNAMR	K	S	0.997	51.7	32.1	43.1	0	2	0	0	2	2	1377.64
Sple 1	Mudpit_20131204-A11 (F010734)	Major outer membrane lipoprotein OS=Pseudomonas aeruginosa GN=oprI PE=3 SV=1	OPRI_PSEAE	SwissProt_57.15.fasta	8835.1	0.995	1	1	4	0.000497	0.12	LTATEDAAAR	R	A	0.997	51.8	36.4	40.5	0	4	0	0	4	2	1018.52
Sple 1	Mudpit_20131204-A11 (F010734)	Malate dehydrogenase OS=Bordetella petrii (strain ATCC BAA-461 / DSM 12804 / CCUG 43448) GN=mdh PE=3 SV=1	MDH_BORPD	SwissProt_57.15.fasta	35440.8	0.995	1	1	2	0.000249	0.0456	DQPVILQLLEIPDEK	K	A	0.997	70	35.6	66.4	0	2	0	0	2	2	1749.96
Sple 1	Mudpit_20131204-A11 (F010734)	Malate dehydrogenase OS=Stenotrophomonas maltophilia (strain R551-3) GN=mdh PE=3 SV=1	MDH_STRM5,MDH_STRMK	SwissProt_57.15.fasta	34811.7	0.995	1	1	1	0.000124	0.0457	DQPVILQLLELPVDK	K	A	0.997	70.4	32.9	22.1	0	1	0	0	1	2	1719.99
Sple 1	Mudpit_20131204-A11 (F010734)	Methylmalonyl-CoA carboxyltransferase 12S subunit OS=Propionibacterium freudenreichii subsp. shermanii PE=1 SV=3	12S_PROFR	SwissProt_57.15.fasta	65926.8	0.995	1	1	2	0.000249	0.0196	MLYAYSEATVPK	K	I	0.997	48.1	33.5	46.1	0	2	0	0	2	2	1388.68
Sple 1	Mudpit_20131204-A11 (F010734)	Methylmalonyl-CoA carboxyltransferase 5S subunit OS=Propionibacterium freudenreichii subsp. shermanii PE=1 SV=1	5S_PROFR	SwissProt_57.15.fasta	55649.6	0.975	1	1	1	0.000124	0.0178	FLNEDPWER	R	L	0.972	26.2	31.1	11	0	1	0	0	1	2	1205.56
Sple 1	Mudpit_20131204-A11 (F010734)	Ornithine carbamoyltransferase, catabolic OS=Chromobacterium violaceum GN=arcB PE=3 SV=1	OTCC_CHRVO	SwissProt_57.15.fasta	37764.6	0.924	1	1	1	0.000124	0.0387	NNMGNSLLVIGSK	R	L	0.954	32.5	36.7	26.7	0	1	0	0	1	2	1362.7
Sple 1	Mudpit_20131204-A11 (F010734)	Outer membrane porin F OS=Pseudomonas syringae pv. syringae GN=oprF PE=3 SV=1	PORF_PSESY	SwissProt_57.15.fasta	36566.6	0.999	1	1	2	0.000249	0.061	NNGNLFGGSIGYFLTDDVELR	K	L	0.997	113	34	113	0	2	0	0	2	2	2301.11
Sple 1	Mudpit_20131204-A11 (F010734)	Outer membrane porin protein 32 OS=Delftia acidovorans GN=omp32 PE=1 SV=1	OMP32_DELAC	SwissProt_57.15.fasta	36614.5	1	14	14	38	0.00472	0.57	AGFWLEGEIFGDDGNASGFNFK	K	R	0.997	97.2	28.3	97.2	0	3	0	0	3	2	2378.07
Sple 1	Mudpit_20131204-A11 (F010734)	Outer membrane porin protein 32 OS=Delftia acidovorans GN=omp32 PE=1 SV=1	OMP32_DELAC	SwissProt_57.15.fasta	36614.5	1	14	14	38	0.00472	0.57	AHQITLGYVHNLSK	K	R	0.997	47.8	36	47.8	0	0	3	0	3	2	1580.85
Sple 1	Mudpit_20131204-A11 (F010734)	Outer membrane porin protein 32 OS=Delftia acidovorans GN=omp32 PE=1 SV=1	OMP32_DELAC	SwissProt_57.15.fasta	36614.5	1	14	14	38	0.00472	0.57	DASTLGLQAK	K	G	0.973	34.6	38.2	15.9	0	2	0	0	2	2	1003.54
Sple 1	Mudpit_20131204-A11 (F010734)	Outer membrane porin protein 32 OS=Delftia acidovorans GN=omp32 PE=1 SV=1	OMP32_DELAC	SwissProt_57.15.fasta	36614.5	1	14	14	38	0.00472	0.57	GTEDLGGGLK	R	A	0.995	42.3	35.2	32	0	4	0	0	4	2	946.484
Sple 1	Mudpit_20131204-A11 (F010734)	Outer membrane porin protein 32 OS=Delftia acidovorans GN=omp32 PE=1 SV=1	OMP32_DELAC	SwissProt_57.15.fasta	36614.5	1	14	14	38	0.00472	0.57	GVYAGGVQAGESQTGVQVGIR	K	H	0.997	125	36.7	113	0	2	0	0	2	2	2033.04
Sple 1	Mudpit_20131204-A11 (F010734)	Outer membrane porin protein 32 OS=Delftia acidovorans GN=omp32 PE=1 SV=1	OMP32_DELAC	SwissProt_57.15.fasta	36614.5	1	14	14	38	0.00472	0.57	LQYALYDQK	K	A	0.996	41.1	34.3	32.5	0	3	0	0	3	2	1141.59
Sple 1	Mudpit_20131204-A11 (F010734)	Outer membrane porin protein 32 OS=Delftia acidovorans GN=omp32 PE=1 SV=1	OMP32_DELAC	SwissProt_57.15.fasta	36614.5	1	14	14	38	0.00472	0.57	LSGLLQQTK	K	F	0.997	57	37.2	36.3	0	2	0	0	2	2	987.583
Sple 1	Mudpit_20131204-A11 (F010734)	Outer membrane porin protein 32 OS=Delftia acidovorans GN=omp32 PE=1 SV=1	OMP32_DELAC	SwissProt_57.15.fasta	36614.5	1	14	14	38	0.00472	0.57	NWAAGQGADDNGIR	R	A	0.997	53.8	30.6	53.8	0	2	0	0	2	2	1444.66
Sple 1	Mudpit_20131204-A11 (F010734)	Outer membrane porin protein 32 OS=Delftia acidovorans GN=omp32 PE=1 SV=1	OMP32_DELAC	SwissProt_57.15.fasta	36614.5	1	14	14	38	0.00472	0.57	QTIGTADSVGR	K	Y	0.997	45.2	36	38.6	0	4	0	0	4	2	1104.56
Sple 1	Mudpit_20131204-A11 (F010734)	Outer membrane porin protein 32 OS=Delftia acidovorans GN=omp32 PE=1 SV=1	OMP32_DELAC	SwissProt_57.15.fasta	36614.5	1	14	14	38	0.00472	0.57	STVSLSGNFGEVR	R	L	0.979	33.1	35.4	20.9	0	3	0	0	3	2	1352.68
Sple 1	Mudpit_20131204-A11 (F010734)	Outer membrane porin protein 32 OS=Delftia acidovorans GN=omp32 PE=1 SV=1	OMP32_DELAC	SwissProt_57.15.fasta	36614.5	1	14	14	38	0.00472	0.57	TALYGNLAFLK	R	N	0.997	42.9	32.9	37.1	0	2	0	0	2	2	1210.68
Sple 1	Mudpit_20131204-A11 (F010734)	Outer membrane porin protein 32 OS=Delftia acidovorans GN=omp32 PE=1 SV=1	OMP32_DELAC	SwissProt_57.15.fasta	36614.5	1	14	14	38	0.00472	0.57	TAVGGLATDRDEITLGASYNFGVAK	K	L	0.997	42.8	36.4	35.9	0	0	2	0	2	2	2526.28
Sple 1	Mudpit_20131204-A11 (F010734)	Outer membrane porin protein 32 OS=Delftia acidovorans GN=omp32 PE=1 SV=1	OMP32_DELAC	SwissProt_57.15.fasta	36614.5	1	14	14	38	0.00472	0.57	TNSYMLGASAPVGGVGEVK	K	L	0.997	79.5	35.2	77.6	0	2	0	0	2	2	1852.91
Sple 1	Mudpit_20131204-A11 (F010734)	Outer membrane porin protein 32 OS=Delftia acidovorans GN=omp32 PE=1 SV=1	OMP32_DELAC	SwissProt_57.15.fasta	36614.5	1	14	14	38	0.00472	0.57	YGLGTSGASTSR	R	L	0.997	64.1	33.9	56.5	0	4	0	0	4	2	1156.56
Sple 1	Mudpit_20131204-A11 (F010734)	Outer membrane porin protein BP0840 OS=Bordetella pertussis GN=BP0840 PE=1 SV=1	OMP_BORPE	SwissProt_57.15.fasta	41046.6	0.84	1	1	3	0.000373	0.0182	LALAYAR	K	T	0.9	34.7	35.6	15.3	0	3	0	0	3	2	777.462
Sple 1	Mudpit_20131204-A11 (F010734)	Outer membrane protein A OS=Bordetella avium GN=ompA PE=3 SV=1	OMPA_BORAV	SwissProt_57.15.fasta	21115.3	1	2	2	2	0.000249	0.108	QLLDQVAQQAR	R	A	0.997	51.8	35.5	40.7	0	1	0	0	1	2	1269.69
Sple 1	Mudpit_20131204-A11 (F010734)	Outer membrane protein A OS=Bordetella avium GN=ompA PE=3 SV=1	OMPA_BORAV	SwissProt_57.15.fasta	21115.3	1	2	2	2	0.000249	0.108	RVEIEIVGSR	R	-	0.929	29.5	36.9	13	0	1	0	0	1	2	1157.66
Sple 1	Mudpit_20131204-A11 (F010734)	Outer membrane protein C OS=Klebsiella pneumoniae GN=ompC PE=1 SV=1	OMPC_KLEPN	SwissProt_57.15.fasta	39664.6	1	2	2	3	0.000373	0.0523	LAFAGLK	R	F	0.9	29.6	31.6	4.82	0	2	0	0	2	2	719.445
Sple 1	Mudpit_20131204-A11 (F010734)	Outer membrane protein C OS=Klebsiella pneumoniae GN=ompC PE=1 SV=1	OMPC_KLEPN	SwissProt_57.15.fasta	39664.6	1	2	2	3	0.000373	0.0523	YVDVGATYYFNK	K	N	0.997	63	33.2	54.8	0	1	0	0	1	2	1439.68
Sple 1	Mudpit_20131204-A11 (F010734)	Peptidoglycan-associated lipoprotein OS=Pseudomonas aeruginosa GN=pal PE=3 SV=1	PAL_PSEAE	SwissProt_57.15.fasta	17925.1	0.987	1	1	1	0.000124	0.232	AITTFYFEYDSSDLKPEAMR	R	A	0.997	33	31.1	33	0	0	3	0	3	2	2400.11
Sple 1	Mudpit_20131204-A11 (F010734)	Peptidoglycan-associated lipoprotein OS=Pseudomonas aeruginosa GN=pal PE=3 SV=1	PAL_PSEAE	SwissProt_57.15.fasta	17925.1	0.987	1	1	1	0.000124	0.232	EYNMALGER	R	R	0.992	30.9	29.2	22.2	0	3	0	0	3	2	1098.49
Sple 1	Mudpit_20131204-A11 (F010734)	Peptidoglycan-associated lipoprotein OS=Pseudomonas aeruginosa GN=pal PE=3 SV=1	PAL_PSEAE	SwissProt_57.15.fasta	17925.1	0.987	1	1	1	0.000124	0.232	VVLEGHTDER	R	G	0.992	36.2	34.7	28.2	0	1	0	0	1	2	1154.58
Sple 1	Mudpit_20131204-A11 (F010734)	Peptidoglycan-associated lipoprotein OS=Pseudomonas putida (strain KT2440) GN=pal PE=3 SV=1	PAL_PSEPK,PAL_PSEPU	SwissProt_57.15.fasta	17833	1	4	4	11	0.00137	0.452	AITTFYFEYDSSDLKPEAMR	R	A	0.997	33	31.1	33	0	0	3	0	3	2	2400.11
Sple 1	Mudpit_20131204-A11 (F010734)	Peptidoglycan-associated lipoprotein OS=Pseudomonas putida (strain KT2440) GN=pal PE=3 SV=1	PAL_PSEPK,PAL_PSEPU	SwissProt_57.15.fasta	17833	1	4	4	11	0.00137	0.452	EYNMALGER	R	R	0.992	30.9	29.2	22.2	0	3	0	0	3	2	1098.49
Sple 1	Mudpit_20131204-A11 (F010734)	Peptidoglycan-associated lipoprotein OS=Pseudomonas putida (strain KT2440) GN=pal PE=3 SV=1	PAL_PSEPK,PAL_PSEPU	SwissProt_57.15.fasta	17833	1	4	4	11	0.00137	0.452	VVLEGNTDER	R	G	0.997	43.8	34.5	20.5	0	2	0	0	2	2	1131.56
Sple 1	Mudpit_20131204-A11 (F010734)	Peptidoglycan-associated lipoprotein OS=Pseudomonas putida (strain KT2440) GN=pal PE=3 SV=1	PAL_PSEPK,PAL_PSEPU	SwissProt_57.15.fasta	17833	1	4	4	11	0.00137	0.452	YLVLQGVSPAQLELVSYGEERPVATGNDEQSWAQNR	R	R	0.997	58.1	34.4	55.1	0	0	3	0	3	2	4003.98
Sple 1	Mudpit_20131204-A11 (F010734)	Probable cytosol aminopeptidase OS=Chlorobium phaeobacteroides (strain DSM 266) GN=pepA PE=3 SV=1	AMPA_CHLPD	SwissProt_57.15.fasta	53199.3	0.98	1	1	4	0.000497	0.0159	AVVALVGK	K	G	0.988	31.9	29.8	15.9	0	4	0	0	4	2	756.498
Sple 1	Mudpit_20131204-A11 (F010734)	Pyruvate-flavodoxin oxidoreductase OS=Enterobacter agglomerans GN=nifJ PE=3 SV=3	NIFJ_ENTAG	SwissProt_57.15.fasta	128250	0.995	1	1	2	0.000249	0.0188	GTAQNPDIYFQER	R	E	0.995	39.1	33	26.8	0	3	0	0	3	2	1538.72
Sple 1	Mudpit_20131204-A11 (F010734)	Pyruvate-flavodoxin oxidoreductase OS=Enterobacter agglomerans GN=nifJ PE=3 SV=3	NIFJ_ENTAG	SwissProt_57.15.fasta	128250	0.995	1	1	2	0.000249	0.0188	LVTQLFGDR	K	M	0.997	53.6	36.5	38.4	0	2	0	0	2	2	1048.58
Sple 1	Mudpit_20131204-A11 (F010734)	Pyruvate-flavodoxin oxidoreductase OS=Klebsiella pneumoniae GN=nifJ PE=3 SV=2	NIFJ_KLEPN	SwissProt_57.15.fasta	128044	0.998	1	1	3	0.000373	0.0111	GTAQNPDIYFQER	R	E	0.995	39.1	33	26.8	0	3	0	0	3	2	1538.72
Sple 1	Mudpit_20131204-A11 (F010734)	SMC_METCA	SMC_METCA		0	0.84	1	1	1	0.000124	0	FKETFEK	?	?	0.9	36.2	32.4	12.4	0	1	0	0	1	2	928.477
Sple 1	Mudpit_20131204-A11 (F010734)	Succinate dehydrogenase flavoprotein subunit OS=Escherichia coli O157:H7 GN=sdhA PE=3 SV=1	DHSA_ECO57,DHSA_ECOL6,DHSA_ECOLI,DHSA_SALTY	SwissProt_57.15.fasta	64421.9	0.995	1	1	3	0.000373	0.0238	LGGNSLLDLVVFGR	R	A	0.997	93.1	36.1	83.1	0	3	0	0	3	2	1459.83
Sple 1	Mudpit_20131204-A11 (F010734)	Succinyl-CoA ligase [ADP-forming] subunit beta OS=Pseudomonas putida (strain GB-1) GN=sucC PE=3 SV=1	SUCC_PSEPG	SwissProt_57.15.fasta	41153.3	1	2	2	3	0.000373	0.0567	LEGNNAELGAK	R	V	0.94	28.1	34.5	19	0	1	0	0	1	2	1115.57
Sple 1	Mudpit_20131204-A11 (F010734)	Succinyl-CoA ligase [ADP-forming] subunit beta OS=Pseudomonas putida (strain GB-1) GN=sucC PE=3 SV=1	SUCC_PSEPG	SwissProt_57.15.fasta	41153.3	1	2	2	3	0.000373	0.0567	TFHDPSQDDPR	K	E	0.977	15.4	26.6	0	0	0	2	0	2	2	1314.57
Sple 1	Mudpit_20131204-A11 (F010734)	Superoxide dismutase [Fe] OS=Pseudomonas aeruginosa GN=sodB PE=3 SV=3	SODF_PSEAE	SwissProt_57.15.fasta	21351.2	1	2	2	3	0.000373	0.114	FKEEFTK	K	T	0.9	24.9	32.6	0.96	0	1	0	0	1	2	928.477
Sple 1	Mudpit_20131204-A11 (F010734)	Superoxide dismutase [Fe] OS=Pseudomonas aeruginosa GN=sodB PE=3 SV=3	SODF_PSEAE	SwissProt_57.15.fasta	21351.2	1	2	2	3	0.000373	0.114	TSVGTFGSGWGWLVK	K	K	0.997	56.3	36.5	55.4	0	2	0	0	2	2	1581.81
Sple 1	Mudpit_20131204-A11 (F010734)	Translation initiation factor IF-2 OS=Chloroherpeton thalassium (strain ATCC 35110 / GB-78) GN=infB PE=3 SV=1	IF2_CHLT3	SwissProt_57.15.fasta	122674	0.947	1	1	1	0.000124	0.01	KGTGVRDLIDK	K	V	0.968	24.5	37.1	0.07	0	0	1	0	1	2	1201.69
Sple 1 run2	Mudpit_20131204-A12 (F010736)	(3R)-hydroxymyristoyl-[acyl-carrier-protein] dehydratase OS=Alkaliphilus metalliredigens (strain QYMF) GN=fabZ PE=3 SV=1	FABZ_ALKMQ,FABZ_ALKOO,FABZ_ANAVT,FABZ_BACAA,FABZ_BACAC,FABZ_BACAH,FABZ_BACAN,FABZ_BACC0,FABZ_BACC1,FABZ_BACC2,FABZ_BACC3,FABZ_BACC4,FABZ_BACC7,FABZ_BACCQ,FABZ_BACCR,FABZ_BACCZ,FABZ_BACHK,FABZ_BACSK,FABZ_BACWK,FABZ_CAMJ8,FABZ_CAMJD,FABZ_CAMJE,FABZ_CAMJJ,FABZ_CAMJR,FABZ_CAMLR,FABZ_CARHZ,FABZ_CHLAB,FABZ_CHLCV,FABZ_CHLFF,FABZ_CHLMU,FABZ_CHLPN,FABZ_CHLT2,FABZ_CHLTA,FABZ_CHLTB,FABZ_CHLTR,FABZ_CLOB1,FAB…	SwissProt_57.15.fasta	16140.4	0.983	1	1	4	0.000496	0.0544	YPFLLVDK	R	M	0.99	42.2	35.4	22.4	0	4	0	0	4	2	994.561
Sple 1 run2	Mudpit_20131204-A12 (F010736)	(3R)-hydroxymyristoyl-[acyl-carrier-protein] dehydratase OS=Thiomicrospira crunogena (strain XCL-2) GN=fabZ PE=3 SV=2	FABZ_THICR	SwissProt_57.15.fasta	16498.6	0.892	1	1	1	0.000124	0.0552	YPFLLVDR	R	V	0.935	28.4	36.2	0	0	1	0	0	1	2	1022.57
Sple 1 run2	Mudpit_20131204-A12 (F010736)	3-hydroxylaminophenol mutase OS=Cupriavidus pinatubonensis (strain JMP134 / LMG 1197) GN=Reut_A2057 PE=1 SV=1	3HAPM_CUPPJ		0	0.994	1	1	2	0.000248	0	ALNAITNPGTNSYK	?	?	0.996	48.9	36.6	0	0	2	0	0	2	2	1463.75
Sple 1 run2	Mudpit_20131204-A12 (F010736)	3-isopropylmalate dehydratase small subunit OS=Delftia acidovorans (strain DSM 14801 / SPH-1) GN=leuD PE=3 SV=1	LEUD_DELAS,LEUD_METPP	SwissProt_57.15.fasta	24609.3	0.978	1	1	1	0.000124	0.0645	YLDHGEPGQDPASR	R	K	0.987	25.5	30.4	24.2	0	0	1	0	1	2	1541.7
Sple 1 run2	Mudpit_20131204-A12 (F010736)	30S ribosomal protein S1 OS=Pseudomonas aeruginosa GN=rpsA PE=3 SV=1	RS1_PSEAE	SwissProt_57.15.fasta	61869.9	0.999	1	1	2	0.000248	0.025	EALLESLQEGQQVK	R	G	0.997	51.7	36.8	40.4	0	2	0	0	2	2	1571.83
Sple 1 run2	Mudpit_20131204-A12 (F010736)	30S ribosomal protein S15 OS=Pseudomonas syringae pv. phaseolicola (strain 1448A / Race 6) GN=rpsO PE=3 SV=1	RS15_PSE14,RS15_PSEE4,RS15_PSEMY,RS15_PSEP1,RS15_PSEPG,RS15_PSEPK,RS15_PSEPU,RS15_PSEPW,RS15_PSESM,RS15_PSEU2,RS15_PSEU5	SwissProt_57.15.fasta	10000.8	0.983	1	1	1	0.000124	0.0787	YSALIGR	R	L	0.9	32.5	34.2	23.3	0	1	0	0	1	2	779.441
Sple 1 run2	Mudpit_20131204-A12 (F010736)	30S ribosomal protein S16 OS=Delftia acidovorans (strain DSM 14801 / SPH-1) GN=rpsP PE=3 SV=1	RS16_DELAS	SwissProt_57.15.fasta	9310.8	0.871	1	1	1	0.000124	0.155	ARPFYNIVAADKR	K	V	0.921	28.6	37.2	11	0	0	1	0	1	2	1520.83
Sple 1 run2	Mudpit_20131204-A12 (F010736)	30S ribosomal protein S2 OS=Polynucleobacter necessarius (strain STIR1) GN=rpsB PE=3 SV=1	RS2_POLNS,RS2_POLSQ	SwissProt_57.15.fasta	27573.5	0.893	1	1	1	0.000124	0.0361	MAPFIFGHR	K	N	0.935	27.9	35.6	21.9	0	0	1	0	1	2	1091.55
Sple 1 run2	Mudpit_20131204-A12 (F010736)	30S ribosomal protein S2 OS=Pseudomonas syringae pv. phaseolicola (strain 1448A / Race 6) GN=rpsB PE=3 SV=1	RS2_PSE14,RS2_PSEF5,RS2_PSEFS,RS2_PSEPF,RS2_PSESM,RS2_PSEU2	SwissProt_57.15.fasta	27218.2	0.839	1	1	1	0.000124	0.0283	ILFVGTK	K	R	0.9	22	31.8	0	0	1	0	0	1	2	777.487
Sple 1 run2	Mudpit_20131204-A12 (F010736)	30S ribosomal protein S21 OS=Delftia acidovorans (strain DSM 14801 / SPH-1) GN=rpsU PE=3 SV=1	RS21_DELAS	SwissProt_57.15.fasta	8552.7	0.983	1	1	2	0.000248	0.114	LGLLTDLR	K	A	0.99	50.3	35.8	0	0	2	0	0	2	2	900.552
Sple 1 run2	Mudpit_20131204-A12 (F010736)	30S ribosomal protein S3 OS=Magnetospirillum magneticum (strain AMB-1 / ATCC 700264) GN=rpsC PE=3 SV=1	RS3_MAGSA,RS3_PARDP	SwissProt_57.15.fasta	25312.6	0.977	1	1	2	0.000248	0.0837	KPELDAQLVAESIAQQLER	R	R	0.987	31.1	36	14.3	0	0	2	0	2	2	2138.15
Sple 1 run2	Mudpit_20131204-A12 (F010736)	30S ribosomal protein S3 OS=Methylibium petroleiphilum (strain PM1) GN=rpsC PE=3 SV=1	RS3_METPP	SwissProt_57.15.fasta	33044.2	1	2	2	4	0.000496	0.0803	ADIDYGFSEAK	R	T	0.977	26.4	29.6	23.1	0	2	0	0	2	2	1215.55
Sple 1 run2	Mudpit_20131204-A12 (F010736)	30S ribosomal protein S3 OS=Methylibium petroleiphilum (strain PM1) GN=rpsC PE=3 SV=1	RS3_METPP	SwissProt_57.15.fasta	33044.2	1	2	2	4	0.000496	0.0803	LGVPVAVNIEEVR	R	K	0.997	49.5	33.4	44.7	0	2	0	0	2	2	1394.8
Sple 1 run2	Mudpit_20131204-A12 (F010736)	30S ribosomal protein S4 OS=Bordetella petrii (strain ATCC BAA-461 / DSM 12804 / CCUG 43448) GN=rpsD PE=3 SV=1	RS4_BORPD	SwissProt_57.15.fasta	23395.5	0.917	1	1	1	0.000124	0.0338	LDNVVYR	R	M	0.9	37.3	37.1	0	0	1	0	0	1	2	878.473
Sple 1 run2	Mudpit_20131204-A12 (F010736)	30S ribosomal protein S4 OS=Delftia acidovorans (strain DSM 14801 / SPH-1) GN=rpsD PE=3 SV=1	RS4_DELAS	SwissProt_57.15.fasta	23205	0.995	1	1	2	0.000248	0.101	GNTGANLLSLLESR	K	L	0.997	74.7	37.1	70.9	0	2	0	0	2	2	1444.78
Sple 1 run2	Mudpit_20131204-A12 (F010736)	30S ribosomal protein S4 OS=Delftia acidovorans (strain DSM 14801 / SPH-1) GN=rpsD PE=3 SV=1	RS4_DELAS	SwissProt_57.15.fasta	23205	0.995	1	1	2	0.000248	0.101	LDNVVYR	R	M	0.9	37.3	37.1	0	0	1	0	0	1	2	878.473
Sple 1 run2	Mudpit_20131204-A12 (F010736)	30S ribosomal protein S4 OS=Pseudomonas putida (strain F1 / ATCC 700007) GN=rpsD PE=3 SV=1	RS4_PSEP1,RS4_PSEPF,RS4_PSEPG,RS4_PSEPK,RS4_PSEPW	SwissProt_57.15.fasta	23056.6	0.995	1	1	2	0.000248	0.102	GATGENLLQLLECR	K	L	0.997	61.4	36	51.7	0	2	0	0	2	2	1573.8
Sple 1 run2	Mudpit_20131204-A12 (F010736)	30S ribosomal protein S4 OS=Pseudomonas putida (strain F1 / ATCC 700007) GN=rpsD PE=3 SV=1	RS4_PSEP1,RS4_PSEPF,RS4_PSEPG,RS4_PSEPK,RS4_PSEPW	SwissProt_57.15.fasta	23056.6	0.995	1	1	2	0.000248	0.102	LDNVVYR	R	M	0.9	37.3	37.1	0	0	1	0	0	1	2	878.473
Sple 1 run2	Mudpit_20131204-A12 (F010736)	30S ribosomal protein S4 OS=Stenotrophomonas maltophilia (strain R551-3) GN=rpsD PE=3 SV=1	RS4_STRM5,RS4_STRMK	SwissProt_57.15.fasta	23132.2	1	2	2	4	0.000496	0.148	KGNTGENLLQLLETR	K	L	0.991	33.8	36.9	19.5	0	0	2	0	2	2	1685.92
Sple 1 run2	Mudpit_20131204-A12 (F010736)	30S ribosomal protein S4 OS=Stenotrophomonas maltophilia (strain R551-3) GN=rpsD PE=3 SV=1	RS4_STRM5,RS4_STRMK	SwissProt_57.15.fasta	23132.2	1	2	2	4	0.000496	0.148	LDNVVYR	R	M	0.9	37.3	37.1	0	0	1	0	0	1	2	878.473
Sple 1 run2	Mudpit_20131204-A12 (F010736)	30S ribosomal protein S4 OS=Stenotrophomonas maltophilia (strain R551-3) GN=rpsD PE=3 SV=1	RS4_STRM5,RS4_STRMK	SwissProt_57.15.fasta	23132.2	1	2	2	4	0.000496	0.148	LSDYATQLR	K	E	0.994	41.7	35.3	28.2	0	2	0	0	2	2	1066.55
Sple 1 run2	Mudpit_20131204-A12 (F010736)	30S ribosomal protein S7 OS=Delftia acidovorans (strain DSM 14801 / SPH-1) GN=rpsG PE=3 SV=1	RS7_DELAS	SwissProt_57.15.fasta	17989.3	1	2	2	3	0.000372	0.146	IIYGALDLIQK	R	K	0.996	37.7	33.3	17.9	0	2	0	0	2	2	1246.74
Sple 1 run2	Mudpit_20131204-A12 (F010736)	30S ribosomal protein S7 OS=Delftia acidovorans (strain DSM 14801 / SPH-1) GN=rpsG PE=3 SV=1	RS7_DELAS	SwissProt_57.15.fasta	17989.3	1	2	2	3	0.000372	0.146	LANELLEATEGR	R	G	0.997	51.6	35.3	45.3	0	1	0	0	1	2	1315.69
Sple 1 run2	Mudpit_20131204-A12 (F010736)	30S ribosomal protein S7 OS=Pseudomonas entomophila (strain L48) GN=rpsG PE=3 SV=1	RS7_PSEE4,RS7_PSEMY,RS7_PSEP1,RS7_PSEPG,RS7_PSEPK,RS7_PSEPW	SwissProt_57.15.fasta	17578.9	0.995	1	1	2	0.000248	0.0769	ALDAIAPLVEVK	K	S	0.997	45.6	31	40.2	0	2	0	0	2	2	1238.74
Sple 1 run2	Mudpit_20131204-A12 (F010736)	30S ribosomal protein S9 OS=Delftia acidovorans (strain DSM 14801 / SPH-1) GN=rpsI PE=3 SV=1	RS9_DELAS	SwissProt_57.15.fasta	14216.6	0.995	1	1	1	0.000124	0.162	ALIDYDAALKPVLSQAGFVTR	R	D	0.997	39	34.4	36.5	0	0	1	0	1	2	2248.23
Sple 1 run2	Mudpit_20131204-A12 (F010736)	4-diphosphocytidyl-2-C-methyl-D-erythritol kinase OS=Clostridium kluyveri (strain NBRC 12016) GN=ispE PE=3 SV=1	ISPE_CLOK1,ISPE_CLOK5	SwissProt_57.15.fasta	30848.9	0.896	1	1	1	0.000124	0.0321	SGVSIDIIK	K	N	0.937	27.9	35.9	7.27	0	1	0	0	1	2	931.546
Sple 1 run2	Mudpit_20131204-A12 (F010736)	50S ribosomal protein L1 OS=Pseudomonas entomophila (strain L48) GN=rplA PE=3 SV=1	RL1_PSEE4,RL1_PSEP1,RL1_PSEPK,RL1_PSEPW,RL1_PSESM	SwissProt_57.15.fasta	24223.1	0.975	1	1	1	0.000124	0.0519	VVGQLGQVLGPR	R	G	0.986	33.1	31.8	27.5	0	1	0	0	1	2	1222.73
Sple 1 run2	Mudpit_20131204-A12 (F010736)	50S ribosomal protein L1 OS=Stenotrophomonas maltophilia (strain R551-3) GN=rplA PE=3 SV=1	RL1_STRM5,RL1_STRMK	SwissProt_57.15.fasta	24006.9	0.995	1	1	1	0.000124	0.0517	SNLTALLLDLIK	K	A	0.997	53.4	31.6	41.8	0	1	0	0	1	2	1313.8
Sple 1 run2	Mudpit_20131204-A12 (F010736)	50S ribosomal protein L14 OS=Nitrosospira multiformis (strain ATCC 25196 / NCIMB 11849) GN=rplN PE=3 SV=1	RL14_NITMU	SwissProt_57.15.fasta	13223	0.999	1	1	2	0.000248	0.0984	FDGNAAVLLNAK	K	L	0.997	68	37.3	55.3	0	2	0	0	2	2	1232.66
Sple 1 run2	Mudpit_20131204-A12 (F010736)	50S ribosomal protein L17 OS=Azotobacter vinelandii (strain DJ / ATCC BAA-1303) GN=rplQ PE=3 SV=1	RL17_AZOVD,RL17_PSE14,RL17_PSEA7,RL17_PSEA8,RL17_PSEAB,RL17_PSEAE,RL17_PSEF5,RL17_PSEFS,RL17_PSEMY,RL17_PSEPF,RL17_PSESM,RL17_PSEU2,RL17_PSEU5	SwissProt_57.15.fasta	14575.5	0.973	1	1	2	0.000248	0.0769	VAEPLITLAK	R	E	0.984	28.9	31	21.9	0	2	0	0	2	2	1054.65
Sple 1 run2	Mudpit_20131204-A12 (F010736)	50S ribosomal protein L17 OS=Nitrosococcus oceani (strain ATCC 19707 / NCIMB 11848) GN=rplQ PE=3 SV=1	RL17_NITOC	SwissProt_57.15.fasta	14672.8	0.983	1	1	2	0.000248	0.143	LFNELGPR	K	Y	0.99	46.5	37.9	0	0	2	0	0	2	2	945.515
Sple 1 run2	Mudpit_20131204-A12 (F010736)	50S ribosomal protein L17 OS=Nitrosococcus oceani (strain ATCC 19707 / NCIMB 11848) GN=rplQ PE=3 SV=1	RL17_NITOC	SwissProt_57.15.fasta	14672.8	0.983	1	1	2	0.000248	0.143	VAEPLITLAK	R	E	0.984	28.9	31	21.9	0	2	0	0	2	2	1054.65
Sple 1 run2	Mudpit_20131204-A12 (F010736)	50S ribosomal protein L18 OS=Pseudomonas syringae pv. phaseolicola (strain 1448A / Race 6) GN=rplR PE=3 SV=1	RL18_PSE14,RL18_PSEF5,RL18_PSEFS,RL18_PSEP1,RL18_PSEPF,RL18_PSEPG,RL18_PSEPK,RL18_PSEPW,RL18_PSESM,RL18_PSEU2	SwissProt_57.15.fasta	12603.6	0.994	1	1	2	0.000248	0.0862	LKMHELEVVR	R	L	0.997	40.4	35.3	31.1	0	0	2	0	2	2	1269.7
Sple 1 run2	Mudpit_20131204-A12 (F010736)	50S ribosomal protein L24 OS=Pseudomonas syringae pv. phaseolicola (strain 1448A / Race 6) GN=rplX PE=3 SV=1	RL24_PSE14,RL24_PSEF5,RL24_PSEMY,RL24_PSEPF,RL24_PSESM,RL24_PSEU2,RL24_PSEU5	SwissProt_57.15.fasta	11287.3	0.995	1	1	2	0.000248	0.163	HTKPNPMSGVQGGIVEK	R	E	0.997	45.4	36.7	40	0	0	2	0	2	2	1794.92
Sple 1 run2	Mudpit_20131204-A12 (F010736)	50S ribosomal protein L4 OS=Delftia acidovorans (strain DSM 14801 / SPH-1) GN=rplD PE=3 SV=1	RL4_DELAS	SwissProt_57.15.fasta	23280.2	1	2	2	3	0.000372	0.0971	AGMVAILSQLAR	R	E	0.997	71.1	36.8	41.6	0	2	0	0	2	2	1245.7
Sple 1 run2	Mudpit_20131204-A12 (F010736)	50S ribosomal protein L4 OS=Delftia acidovorans (strain DSM 14801 / SPH-1) GN=rplD PE=3 SV=1	RL4_DELAS	SwissProt_57.15.fasta	23280.2	1	2	2	3	0.000372	0.0971	LAVVDSLK	R	L	0.943	30.5	38	0	0	1	0	0	1	2	844.514
Sple 1 run2	Mudpit_20131204-A12 (F010736)	50S ribosomal protein L5 OS=Delftia acidovorans (strain DSM 14801 / SPH-1) GN=rplE PE=3 SV=1	RL5_DELAS	SwissProt_57.15.fasta	20019.1	1	3	3	6	0.000744	0.168	EGQAIGCMVTLR	R	G	0.99	40.8	33.8	39.3	0	2	0	0	2	2	1350.65
Sple 1 run2	Mudpit_20131204-A12 (F010736)	50S ribosomal protein L5 OS=Delftia acidovorans (strain DSM 14801 / SPH-1) GN=rplE PE=3 SV=1	RL5_DELAS	SwissProt_57.15.fasta	20019.1	1	3	3	6	0.000744	0.168	FVTVALPR	R	V	0.99	43.6	36.9	25.2	0	2	0	0	2	2	902.546
Sple 1 run2	Mudpit_20131204-A12 (F010736)	50S ribosomal protein L5 OS=Delftia acidovorans (strain DSM 14801 / SPH-1) GN=rplE PE=3 SV=1	RL5_DELAS	SwissProt_57.15.fasta	20019.1	1	3	3	6	0.000744	0.168	GVQMYEFLDR	R	F	0.997	62.3	31.8	22	0	2	0	0	2	2	1273.59
Sple 1 run2	Mudpit_20131204-A12 (F010736)	50S ribosomal protein L5 OS=Pseudomonas entomophila (strain L48) GN=rplE PE=3 SV=1	RL5_PSEE4,RL5_PSEP1,RL5_PSEPG,RL5_PSEPK,RL5_PSEPW	SwissProt_57.15.fasta	20399.2	0.991	1	1	2	0.000248	0.0447	LLAISLPR	R	V	0.99	38.4	28.1	19.1	0	2	0	0	2	2	882.577
Sple 1 run2	Mudpit_20131204-A12 (F010736)	50S ribosomal protein L5 OS=Stenotrophomonas maltophilia (strain K279a) GN=rplE PE=3 SV=1	RL5_STRMK,RL5_XANAC,RL5_XANC5,RL5_XANC8,RL5_XANCB,RL5_XANCP,RL5_XANOM,RL5_XANOP,RL5_XANOR	SwissProt_57.15.fasta	20184.3	0.942	1	1	2	0.000248	0.0444	LINISLPR	R	V	0.966	23.2	28.4	0	0	2	0	0	2	2	925.583
Sple 1 run2	Mudpit_20131204-A12 (F010736)	6,7-dimethyl-8-ribityllumazine synthase 1 OS=Pseudomonas syringae pv. tomato GN=ribH1 PE=3 SV=1	RISB1_PSESM,RISB_PSEA7,RISB_PSEA8,RISB_PSEAB,RISB_PSEAE,RISB_PSEE4,RISB_PSEP1,RISB_PSEPG,RISB_PSEPK,RISB_PSEU5	SwissProt_57.15.fasta	16519.7	0.995	1	1	1	0.000124	0.12	FNSFVVESLVSGAVDALVR	R	H	0.997	89.4	35.8	86.3	0	1	0	0	1	2	2009.07
Sple 1 run2	Mudpit_20131204-A12 (F010736)	60 kDa chaperonin 2 OS=Arthrobacter sp. (strain FB24) GN=groL2 PE=3 SV=1	CH602_ARTS2	SwissProt_57.15.fasta	56268.9	0.968	1	1	1	0.000124	0.0131	ALVQPLR	R	W	0.9	25.4	28.8	3.03	0	1	0	0	1	2	796.504
Sple 1 run2	Mudpit_20131204-A12 (F010736)	60 kDa chaperonin OS=Anoxybacillus flavithermus (strain DSM 21510 / WK1) GN=groL PE=3 SV=1	CH60_ANOFW	SwissProt_57.15.fasta	57183.9	0.73	0	0	0	0	0.0167	LAGGVAVIK	K	V	0.993	34.8	32.7	0	0	3	0	0	3	2	827.535
Sple 1 run2	Mudpit_20131204-A12 (F010736)	60 kDa chaperonin OS=Bordetella avium (strain 197N) GN=groL PE=3 SV=1	CH60_BORA1	SwissProt_57.15.fasta	57375.7	1	1	1	3	0.000372	0.0238	GYLSPYFINNPEK	R	Q	0.997	54.7	35.4	51	0	3	0	0	3	2	1541.76
Sple 1 run2	Mudpit_20131204-A12 (F010736)	60 kDa chaperonin OS=Delftia acidovorans (strain DSM 14801 / SPH-1) GN=groL PE=3 SV=1	CH60_DELAS	SwissProt_57.15.fasta	57159.4	1	12	12	27	0.00335	0.302	AGRPLLIIAEDVEGEALATLVVNTIR	K	G	0.997	49.7	29.1	0	0	0	1	0	1	2	2733.55
Sple 1 run2	Mudpit_20131204-A12 (F010736)	60 kDa chaperonin OS=Delftia acidovorans (strain DSM 14801 / SPH-1) GN=groL PE=3 SV=1	CH60_DELAS	SwissProt_57.15.fasta	57159.4	1	12	12	27	0.00335	0.302	AMLEDIAILTGGK	K	V	0.997	58.9	37	43.4	0	3	0	0	3	2	1347.72
Sple 1 run2	Mudpit_20131204-A12 (F010736)	60 kDa chaperonin OS=Delftia acidovorans (strain DSM 14801 / SPH-1) GN=groL PE=3 SV=1	CH60_DELAS	SwissProt_57.15.fasta	57159.4	1	12	12	27	0.00335	0.302	AVAALVEELKK	K	Q	0.96	29.5	34.4	16.5	0	2	0	0	2	2	1170.71
Sple 1 run2	Mudpit_20131204-A12 (F010736)	60 kDa chaperonin OS=Delftia acidovorans (strain DSM 14801 / SPH-1) GN=groL PE=3 SV=1	CH60_DELAS	SwissProt_57.15.fasta	57159.4	1	12	12	27	0.00335	0.302	DLLPTLEAVAK	R	A	0.994	36.7	34	22.1	0	2	0	0	2	2	1169.68
Sple 1 run2	Mudpit_20131204-A12 (F010736)	60 kDa chaperonin OS=Delftia acidovorans (strain DSM 14801 / SPH-1) GN=groL PE=3 SV=1	CH60_DELAS	SwissProt_57.15.fasta	57159.4	1	12	12	27	0.00335	0.302	ENTTIIDGAGQAAEIEAR	K	V	0.997	99.4	34.8	77.6	0	1	0	0	1	2	1858.91
Sple 1 run2	Mudpit_20131204-A12 (F010736)	60 kDa chaperonin OS=Delftia acidovorans (strain DSM 14801 / SPH-1) GN=groL PE=3 SV=1	CH60_DELAS	SwissProt_57.15.fasta	57159.4	1	12	12	27	0.00335	0.302	GYLSPYFINNPEK	R	Q	0.997	54.7	35.4	51	0	3	0	0	3	2	1541.76
Sple 1 run2	Mudpit_20131204-A12 (F010736)	60 kDa chaperonin OS=Delftia acidovorans (strain DSM 14801 / SPH-1) GN=groL PE=3 SV=1	CH60_DELAS	SwissProt_57.15.fasta	57159.4	1	12	12	27	0.00335	0.302	IQIEEATSDYDR	R	E	0.997	78.6	31.8	62.6	0	4	0	0	4	2	1439.66
Sple 1 run2	Mudpit_20131204-A12 (F010736)	60 kDa chaperonin OS=Delftia acidovorans (strain DSM 14801 / SPH-1) GN=groL PE=3 SV=1	CH60_DELAS	SwissProt_57.15.fasta	57159.4	1	12	12	27	0.00335	0.302	LAGGVAVIK	K	V	0.993	34.8	32.7	0	0	3	0	0	3	2	827.535
Sple 1 run2	Mudpit_20131204-A12 (F010736)	60 kDa chaperonin OS=Delftia acidovorans (strain DSM 14801 / SPH-1) GN=groL PE=3 SV=1	CH60_DELAS	SwissProt_57.15.fasta	57159.4	1	12	12	27	0.00335	0.302	MVEGVNILANAVK	R	V	0.997	45.7	36.9	32.7	0	1	0	0	1	2	1373.75
Sple 1 run2	Mudpit_20131204-A12 (F010736)	60 kDa chaperonin OS=Delftia acidovorans (strain DSM 14801 / SPH-1) GN=groL PE=3 SV=1	CH60_DELAS	SwissProt_57.15.fasta	57159.4	1	12	12	27	0.00335	0.302	QVALLDNPFVLLFDK	K	K	0.997	106	35.6	90.3	0	2	0	0	2	2	1731.97
Sple 1 run2	Mudpit_20131204-A12 (F010736)	60 kDa chaperonin OS=Delftia acidovorans (strain DSM 14801 / SPH-1) GN=groL PE=3 SV=1	CH60_DELAS	SwissProt_57.15.fasta	57159.4	1	12	12	27	0.00335	0.302	QVALLDNPFVLLFDKK	K	I	0.997	38.7	33.1	34.4	0	0	2	0	2	2	1860.06
Sple 1 run2	Mudpit_20131204-A12 (F010736)	60 kDa chaperonin OS=Delftia acidovorans (strain DSM 14801 / SPH-1) GN=groL PE=3 SV=1	CH60_DELAS	SwissProt_57.15.fasta	57159.4	1	12	12	27	0.00335	0.302	VTLEDLGQAVR	K	I	0.997	88.5	36.3	72.2	0	4	0	0	4	2	1200.66
Sple 1 run2	Mudpit_20131204-A12 (F010736)	60 kDa chaperonin OS=Delftia acidovorans (strain DSM 14801 / SPH-1) GN=groL PE=3 SV=1	CH60_DELAS	SwissProt_57.15.fasta	57159.4	1	12	12	27	0.00335	0.302	YVAAGLNPMDLK	K	R	0.98	36	36.4	0	0	2	0	0	2	2	1307.67
Sple 1 run2	Mudpit_20131204-A12 (F010736)	60 kDa chaperonin OS=Leptothrix cholodnii (strain ATCC 51168 / LMG 8142 / SP-6) GN=groL PE=3 SV=1	CH60_LEPCP	SwissProt_57.15.fasta	57310.5	0.995	1	1	3	0.000372	0.14	AGRPLLIIAEEVDGEALATLVVNTIR	K	G	0.997	49.7	29.1	0	0	0	3	0	3	2	2733.55
Sple 1 run2	Mudpit_20131204-A12 (F010736)	60 kDa chaperonin OS=Leptothrix cholodnii (strain ATCC 51168 / LMG 8142 / SP-6) GN=groL PE=3 SV=1	CH60_LEPCP	SwissProt_57.15.fasta	57310.5	0.995	1	1	3	0.000372	0.14	AMLEDIAILTGGK	K	V	0.997	58.9	37	43.4	0	3	0	0	3	2	1347.72
Sple 1 run2	Mudpit_20131204-A12 (F010736)	60 kDa chaperonin OS=Leptothrix cholodnii (strain ATCC 51168 / LMG 8142 / SP-6) GN=groL PE=3 SV=1	CH60_LEPCP	SwissProt_57.15.fasta	57310.5	0.995	1	1	3	0.000372	0.14	GYLSPYFINNPEK	R	Q	0.997	54.7	35.4	51	0	3	0	0	3	2	1541.76
Sple 1 run2	Mudpit_20131204-A12 (F010736)	60 kDa chaperonin OS=Leptothrix cholodnii (strain ATCC 51168 / LMG 8142 / SP-6) GN=groL PE=3 SV=1	CH60_LEPCP	SwissProt_57.15.fasta	57310.5	0.995	1	1	3	0.000372	0.14	IQIEEATSDYDR	R	E	0.997	78.6	31.8	62.6	0	4	0	0	4	2	1439.66
Sple 1 run2	Mudpit_20131204-A12 (F010736)	60 kDa chaperonin OS=Leptothrix cholodnii (strain ATCC 51168 / LMG 8142 / SP-6) GN=groL PE=3 SV=1	CH60_LEPCP	SwissProt_57.15.fasta	57310.5	0.995	1	1	3	0.000372	0.14	MVEGVNILANAVK	R	V	0.997	45.7	36.9	32.7	0	1	0	0	1	2	1373.75
Sple 1 run2	Mudpit_20131204-A12 (F010736)	60 kDa chaperonin OS=Pseudomonas putida (strain F1 / ATCC 700007) GN=groL PE=3 SV=1	CH60_PSEP1,CH60_PSEPK	SwissProt_57.15.fasta	56729.6	1	3	3	7	0.000868	0.115	AAVEEGVVPGGGVALVR	R	A	0.997	51	35.2	31.6	0	4	0	0	4	2	1579.88
Sple 1 run2	Mudpit_20131204-A12 (F010736)	60 kDa chaperonin OS=Pseudomonas putida (strain F1 / ATCC 700007) GN=groL PE=3 SV=1	CH60_PSEP1,CH60_PSEPK	SwissProt_57.15.fasta	56729.6	1	3	3	7	0.000868	0.115	AGRPLLIVAEDVEGEALATLVVNNMR	K	G	0.995	35.7	35.3	34.3	0	0	1	0	1	2	2766.48
Sple 1 run2	Mudpit_20131204-A12 (F010736)	60 kDa chaperonin OS=Pseudomonas putida (strain F1 / ATCC 700007) GN=groL PE=3 SV=1	CH60_PSEP1,CH60_PSEPK	SwissProt_57.15.fasta	56729.6	1	3	3	7	0.000868	0.115	ELLPVLEAVAK	R	A	0.997	41.6	30.3	0	0	2	0	0	2	2	1181.71
Sple 1 run2	Mudpit_20131204-A12 (F010736)	60 kDa chaperonin OS=Pseudomonas putida (strain F1 / ATCC 700007) GN=groL PE=3 SV=1	CH60_PSEP1,CH60_PSEPK	SwissProt_57.15.fasta	56729.6	1	3	3	7	0.000868	0.115	LAGGVAVIK	K	V	0.993	34.8	32.7	0	0	3	0	0	3	2	827.535
Sple 1 run2	Mudpit_20131204-A12 (F010736)	60 kDa chaperonin OS=Xanthomonas axonopodis pv. citri GN=groL PE=3 SV=1	CH60_XANAC,CH60_XANC5,CH60_XANC8,CH60_XANCB,CH60_XANCH,CH60_XANCP,CH60_XANOM,CH60_XANOP,CH60_XANOR	SwissProt_57.15.fasta	57166.5	0.972	1	1	2	0.000248	0.0678	AAVEEGVVPGGGVALVR	R	A	0.997	51	35.2	31.6	0	4	0	0	4	2	1579.88
Sple 1 run2	Mudpit_20131204-A12 (F010736)	60 kDa chaperonin OS=Xanthomonas axonopodis pv. citri GN=groL PE=3 SV=1	CH60_XANAC,CH60_XANC5,CH60_XANC8,CH60_XANCB,CH60_XANCH,CH60_XANCP,CH60_XANOM,CH60_XANOP,CH60_XANOR	SwissProt_57.15.fasta	57166.5	0.972	1	1	2	0.000248	0.0678	DLLPVLEGVAK	R	A	0.984	34.5	33.7	20.4	0	2	0	0	2	2	1153.68
Sple 1 run2	Mudpit_20131204-A12 (F010736)	60 kDa chaperonin OS=Xanthomonas axonopodis pv. citri GN=groL PE=3 SV=1	CH60_XANAC,CH60_XANC5,CH60_XANC8,CH60_XANCB,CH60_XANCH,CH60_XANCP,CH60_XANOM,CH60_XANOP,CH60_XANOR	SwissProt_57.15.fasta	57166.5	0.972	1	1	2	0.000248	0.0678	LAGGVAVIK	K	V	0.993	34.8	32.7	0	0	3	0	0	3	2	827.535
Sple 1 run2	Mudpit_20131204-A12 (F010736)	Arginine deiminase OS=Pseudomonas aeruginosa GN=arcA PE=1 SV=2	ARCA_PSEAE	SwissProt_57.15.fasta	46436.6	1	5	5	11	0.00136	0.124	KVMVCSPGLAHQR	R	L	0.997	61	35.6	54.6	0	0	1	0	1	2	1498.76
Sple 1 run2	Mudpit_20131204-A12 (F010736)	Arginine deiminase OS=Pseudomonas aeruginosa GN=arcA PE=1 SV=2	ARCA_PSEAE	SwissProt_57.15.fasta	46436.6	1	5	5	11	0.00136	0.124	NTYTNTLLR	R	K	0.942	27.8	35.4	18.6	0	1	0	0	1	2	1095.58
Sple 1 run2	Mudpit_20131204-A12 (F010736)	Arginine deiminase OS=Pseudomonas aeruginosa GN=arcA PE=1 SV=2	ARCA_PSEAE	SwissProt_57.15.fasta	46436.6	1	5	5	11	0.00136	0.124	RDHFDFVTK	K	M	0.902	26	35.6	20.3	0	0	1	0	1	2	1164.58
Sple 1 run2	Mudpit_20131204-A12 (F010736)	Arginine deiminase OS=Pseudomonas aeruginosa GN=arcA PE=1 SV=2	ARCA_PSEAE	SwissProt_57.15.fasta	46436.6	1	5	5	11	0.00136	0.124	VIVAGLPK	R	S	0.99	29	25.9	1.27	0	4	0	0	4	2	796.529
Sple 1 run2	Mudpit_20131204-A12 (F010736)	Arginine deiminase OS=Pseudomonas aeruginosa GN=arcA PE=1 SV=2	ARCA_PSEAE	SwissProt_57.15.fasta	46436.6	1	5	5	11	0.00136	0.124	VVETGGNSFAAER	R	E	0.997	80.3	34.5	68.7	0	4	0	0	4	2	1336.65
Sple 1 run2	Mudpit_20131204-A12 (F010736)	ATP synthase subunit alpha OS=Pseudomonas putida (strain F1 / ATCC 700007) GN=atpA PE=3 SV=1	ATPA_PSEP1,ATPA_PSEPG,ATPA_PSEPK	SwissProt_57.15.fasta	55322.1	1	3	3	3	0.000372	0.0623	IGSFEQALIAFFNR	K	D	0.997	52.7	36	45	0	1	0	0	1	2	1612.85
Sple 1 run2	Mudpit_20131204-A12 (F010736)	ATP synthase subunit alpha OS=Pseudomonas putida (strain F1 / ATCC 700007) GN=atpA PE=3 SV=1	ATPA_PSEP1,ATPA_PSEPG,ATPA_PSEPK	SwissProt_57.15.fasta	55322.1	1	3	3	3	0.000372	0.0623	SVDAMIPVGR	K	G	0.923	28.1	36.1	2.93	0	1	0	0	1	2	1060.55
Sple 1 run2	Mudpit_20131204-A12 (F010736)	ATP synthase subunit alpha OS=Pseudomonas putida (strain F1 / ATCC 700007) GN=atpA PE=3 SV=1	ATPA_PSEP1,ATPA_PSEPG,ATPA_PSEPK	SwissProt_57.15.fasta	55322.1	1	3	3	3	0.000372	0.0623	VSEEYVEK	R	F	0.99	38.3	34	33.5	0	1	0	0	1	2	982.473
Sple 1 run2	Mudpit_20131204-A12 (F010736)	ATP synthase subunit beta OS=Pseudomonas fluorescens (strain Pf-5 / ATCC BAA-477) GN=atpD PE=3 SV=1	ATPB_PSEF5	SwissProt_57.15.fasta	49487.1	1	5	5	11	0.00136	0.12	TVNMMELIR	K	N	0.982	31.4	34.3	18.4	0	1	0	0	1	2	1138.56
Sple 1 run2	Mudpit_20131204-A12 (F010736)	ATP synthase subunit beta OS=Pseudomonas fluorescens (strain Pf-5 / ATCC BAA-477) GN=atpD PE=3 SV=1	ATPB_PSEF5	SwissProt_57.15.fasta	49487.1	1	5	5	11	0.00136	0.12	VALTGLTMAEK	R	F	0.995	42.6	37.6	30.5	0	3	0	0	3	2	1149.62
Sple 1 run2	Mudpit_20131204-A12 (F010736)	ATP synthase subunit beta OS=Pseudomonas fluorescens (strain Pf-5 / ATCC BAA-477) GN=atpD PE=3 SV=1	ATPB_PSEF5	SwissProt_57.15.fasta	49487.1	1	5	5	11	0.00136	0.12	VGLFGGAGVGK	K	T	0.993	40.1	37.5	24.8	0	3	0	0	3	2	961.547
Sple 1 run2	Mudpit_20131204-A12 (F010736)	ATP synthase subunit beta OS=Pseudomonas fluorescens (strain Pf-5 / ATCC BAA-477) GN=atpD PE=3 SV=1	ATPB_PSEF5	SwissProt_57.15.fasta	49487.1	1	5	5	11	0.00136	0.12	VIDLVCPFAK	K	G	0.915	28.8	37.1	18.5	0	1	0	0	1	2	1161.63
Sple 1 run2	Mudpit_20131204-A12 (F010736)	ATP synthase subunit beta OS=Pseudomonas fluorescens (strain Pf-5 / ATCC BAA-477) GN=atpD PE=3 SV=1	ATPB_PSEF5	SwissProt_57.15.fasta	49487.1	1	5	5	11	0.00136	0.12	YTLAGTEVSALLGR	R	M	0.997	72.8	36.7	67.9	0	3	0	0	3	2	1450.79
Sple 1 run2	Mudpit_20131204-A12 (F010736)	ATP synthase subunit beta OS=Teredinibacter turnerae (strain ATCC 39867 / T7901) GN=atpD PE=3 SV=1	ATPB_TERTT	SwissProt_57.15.fasta	50592	0.995	1	1	2	0.000248	0.136	FLSQPFHVAEVFTGAPGK	R	Y	0.997	51.4	36.8	45.8	0	0	2	0	2	2	1932
Sple 1 run2	Mudpit_20131204-A12 (F010736)	ATP synthase subunit beta OS=Teredinibacter turnerae (strain ATCC 39867 / T7901) GN=atpD PE=3 SV=1	ATPB_TERTT	SwissProt_57.15.fasta	50592	0.995	1	1	2	0.000248	0.136	VALTGLTMAEK	R	F	0.995	42.6	37.6	30.5	0	3	0	0	3	2	1149.62
Sple 1 run2	Mudpit_20131204-A12 (F010736)	ATP synthase subunit beta OS=Teredinibacter turnerae (strain ATCC 39867 / T7901) GN=atpD PE=3 SV=1	ATPB_TERTT	SwissProt_57.15.fasta	50592	0.995	1	1	2	0.000248	0.136	VGLFGGAGVGK	K	T	0.993	40.1	37.5	24.8	0	3	0	0	3	2	961.547
Sple 1 run2	Mudpit_20131204-A12 (F010736)	ATP synthase subunit beta OS=Teredinibacter turnerae (strain ATCC 39867 / T7901) GN=atpD PE=3 SV=1	ATPB_TERTT	SwissProt_57.15.fasta	50592	0.995	1	1	2	0.000248	0.136	VIDLVCPFAK	K	G	0.915	28.8	37.1	18.5	0	1	0	0	1	2	1161.63
Sple 1 run2	Mudpit_20131204-A12 (F010736)	ATP synthase subunit beta OS=Teredinibacter turnerae (strain ATCC 39867 / T7901) GN=atpD PE=3 SV=1	ATPB_TERTT	SwissProt_57.15.fasta	50592	0.995	1	1	2	0.000248	0.136	YTLAGTEVSALLGR	R	M	0.997	72.8	36.7	67.9	0	3	0	0	3	2	1450.79
Sple 1 run2	Mudpit_20131204-A12 (F010736)	ATP synthase subunit c OS=Acidovorax sp. (strain JS42) GN=atpE PE=3 SV=1	ATPL_ACIET,ATPL_ACISJ,ATPL_DELAS,ATPL_VEREI	SwissProt_57.15.fasta	0	0.999	2	2	8	0.000993	0.22	FLESSAR	K	Q	0.9	27.4	34.7	12.9	0	4	0	0	4	2	809.415
Sple 1 run2	Mudpit_20131204-A12 (F010736)	ATP synthase subunit c OS=Acidovorax sp. (strain JS42) GN=atpE PE=3 SV=1	ATPL_ACIET,ATPL_ACISJ,ATPL_DELAS,ATPL_VEREI	SwissProt_57.15.fasta	0	0.999	2	2	8	0.000993	0.22	QPELINELQTK	R	M	0.993	40.8	35.6	34.7	0	4	0	0	4	2	1312.71
Sple 1 run2	Mudpit_20131204-A12 (F010736)	Bacterioferritin OS=Escherichia coli O6 GN=bfr PE=3 SV=1	BFR_ECOL6,BFR_ECOLI,BFR_SALTY,BFR_SERMA	SwissProt_57.15.fasta	18496.2	0.846	1	1	1	0.000124	0.108	LLGNELVAINQYFLHAR	K	M	0.904	21.7	35.3	16.9	0	0	1	0	1	2	1971.08
Sple 1 run2	Mudpit_20131204-A12 (F010736)	Biotin synthase OS=Vibrio harveyi (strain ATCC BAA-1116 / BB120) GN=bioB PE=3 SV=2	BIOB_VIBHB	SwissProt_57.15.fasta	39385.6	0.979	1	1	2	0.000248	0.0457	ICSGGIIGMGESANDR	K	A	0.977	29.1	30	23.9	0	2	0	0	2	2	1636.74
Sple 1 run2	Mudpit_20131204-A12 (F010736)	Chaperone protein clpB OS=Ralstonia solanacearum GN=clpB PE=3 SV=1	CLPB_RALSO	SwissProt_57.15.fasta	95562.6	0.961	1	1	1	0.000124	0.0197	AHPDVFNILLQVLDDGR	K	L	0.977	29.3	36.6	0	0	0	1	0	1	2	1922.01
Sple 1 run2	Mudpit_20131204-A12 (F010736)	Dihydrolipoyllysine-residue acetyltransferase component of pyruvate dehydrogenase complex OS=Azotobacter vinelandii PE=1 SV=3	ODP2_AZOVI	SwissProt_57.15.fasta	65044.9	0.92	1	1	1	0.000124	0.0141	LTVLPLLLK	K	A	0.952	20.5	25	0	0	1	0	0	1	2	1009.7
Sple 1 run2	Mudpit_20131204-A12 (F010736)	Dihydrolipoyllysine-residue succinyltransferase component of 2-oxoglutarate dehydrogenase complex OS=Pseudomonas aeruginosa GN=sucB PE=3 SV=1	ODO2_PSEAE	SwissProt_57.15.fasta	42888.4	0.995	1	1	2	0.000248	0.022	LGFMSFFVK	R	A	0.997	45.1	36.7	0	0	2	0	0	2	2	1091.56
Sple 1 run2	Mudpit_20131204-A12 (F010736)	DNA-binding protein HU-alpha OS=Pseudomonas aeruginosa GN=hupA PE=3 SV=1	DBHA_PSEAE	SwissProt_57.15.fasta	9695.5	0.998	1	1	3	0.000372	0.156	DSVTLVGFGTFLQR	K	H	0.997	53.5	36	46.2	0	3	0	0	3	2	1539.82
Sple 1 run2	Mudpit_20131204-A12 (F010736)	DNA-binding protein HU-beta OS=Pseudomonas aeruginosa GN=hupB PE=1 SV=3	DBHB_PSEAE,DBHB_PSEF5	SwissProt_57.15.fasta	9086.9	0.995	1	1	2	0.000248	0.156	ALDAVIESVTGALK	R	A	0.997	76.1	36.8	51.3	0	2	0	0	2	2	1386.78
Sple 1 run2	Mudpit_20131204-A12 (F010736)	DNA-directed RNA polymerase subunit alpha OS=Bordetella petrii (strain ATCC BAA-461 / DSM 12804 / CCUG 43448) GN=rpoA PE=3 SV=1	RPOA_BORPD	SwissProt_57.15.fasta	36264.8	0.931	1	1	1	0.000124	0.0335	IVLDASFSPVR	R	R	0.959	37.7	37.4	0	0	1	0	0	1	2	1203.67
Sple 1 run2	Mudpit_20131204-A12 (F010736)	DNA-directed RNA polymerase subunit alpha OS=Delftia acidovorans (strain DSM 14801 / SPH-1) GN=rpoA PE=3 SV=1	RPOA_DELAS	SwissProt_57.15.fasta	36294.9	0.919	1	1	2	0.000248	0.0241	VVLEPFER	K	G	0.951	30.8	38.3	28	0	2	0	0	2	2	988.546
Sple 1 run2	Mudpit_20131204-A12 (F010736)	DNA-directed RNA polymerase subunit beta OS=Delftia acidovorans (strain DSM 14801 / SPH-1) GN=rpoB PE=3 SV=1	RPOB_DELAS	SwissProt_57.15.fasta	152890	0.999	1	1	1	0.000124	0.0307	AIGLTPESILANFFVNDNFR	K	L	0.997	88.8	36.5	84.7	0	1	0	0	1	2	2238.16
Sple 1 run2	Mudpit_20131204-A12 (F010736)	DNA-directed RNA polymerase subunit beta OS=Delftia acidovorans (strain DSM 14801 / SPH-1) GN=rpoB PE=3 SV=1	RPOB_DELAS	SwissProt_57.15.fasta	152890	0.999	1	1	1	0.000124	0.0307	GSWLDFEFDPK	R	D	0.997	55	32.9	46.3	0	2	0	0	2	2	1340.62
Sple 1 run2	Mudpit_20131204-A12 (F010736)	DNA-directed RNA polymerase subunit beta OS=Delftia acidovorans (strain DSM 14801 / SPH-1) GN=rpoB PE=3 SV=1	RPOB_DELAS	SwissProt_57.15.fasta	152890	0.999	1	1	1	0.000124	0.0307	VSALGPGGLTR	R	E	0.896	31.2	34.2	22.1	0	1	0	0	1	2	1027.59
Sple 1 run2	Mudpit_20131204-A12 (F010736)	DNA-directed RNA polymerase subunit beta OS=Pseudomonas entomophila (strain L48) GN=rpoB PE=3 SV=1	RPOB_PSEE4,RPOB_PSEMY,RPOB_PSEP1,RPOB_PSEPG,RPOB_PSEPK,RPOB_PSEPW	SwissProt_57.15.fasta	150756	1	3	3	4	0.000496	0.028	DAAETLFNNLFFSAER	K	Y	0.989	35.4	33.5	28.2	0	1	0	0	1	2	1844.88
Sple 1 run2	Mudpit_20131204-A12 (F010736)	DNA-directed RNA polymerase subunit beta OS=Pseudomonas entomophila (strain L48) GN=rpoB PE=3 SV=1	RPOB_PSEE4,RPOB_PSEMY,RPOB_PSEP1,RPOB_PSEPG,RPOB_PSEPK,RPOB_PSEPW	SwissProt_57.15.fasta	150756	1	3	3	4	0.000496	0.028	GSWLDFEFDPK	R	D	0.997	55	32.9	46.3	0	2	0	0	2	2	1340.62
Sple 1 run2	Mudpit_20131204-A12 (F010736)	DNA-directed RNA polymerase subunit beta OS=Pseudomonas entomophila (strain L48) GN=rpoB PE=3 SV=1	RPOB_PSEE4,RPOB_PSEMY,RPOB_PSEP1,RPOB_PSEPG,RPOB_PSEPK,RPOB_PSEPW	SwissProt_57.15.fasta	150756	1	3	3	4	0.000496	0.028	VSALGPGGLTR	R	E	0.896	31.2	34.2	22.1	0	1	0	0	1	2	1027.59
Sple 1 run2	Mudpit_20131204-A12 (F010736)	DNA-directed RNA polymerase subunit beta' OS=Leptothrix cholodnii (strain ATCC 51168 / LMG 8142 / SP-6) GN=rpoC PE=3 SV=1	RPOC_LEPCP,RPOC_METPP	SwissProt_57.15.fasta	155483	0.993	1	1	2	0.000248	0.0249	FATSDLNDLYR	R	R	0.997	54.4	34.1	43	0	2	0	0	2	2	1314.63
Sple 1 run2	Mudpit_20131204-A12 (F010736)	DNA-directed RNA polymerase subunit beta' OS=Leptothrix cholodnii (strain ATCC 51168 / LMG 8142 / SP-6) GN=rpoC PE=3 SV=1	RPOC_LEPCP,RPOC_METPP	SwissProt_57.15.fasta	155483	0.993	1	1	2	0.000248	0.0249	LGIQAFEPVLIEGK	R	A	0.997	50.8	35.9	0	0	2	0	0	2	2	1513.86
Sple 1 run2	Mudpit_20131204-A12 (F010736)	DNA-directed RNA polymerase subunit beta' OS=Leptothrix cholodnii (strain ATCC 51168 / LMG 8142 / SP-6) GN=rpoC PE=3 SV=1	RPOC_LEPCP,RPOC_METPP	SwissProt_57.15.fasta	155483	0.993	1	1	2	0.000248	0.0249	LGLVLDMTLR	R	D	0.996	40.7	36	31.8	0	2	0	0	2	2	1146.66
Sple 1 run2	Mudpit_20131204-A12 (F010736)	DNA-directed RNA polymerase subunit beta' OS=Pseudomonas syringae pv. phaseolicola (strain 1448A / Race 6) GN=rpoC PE=3 SV=1	RPOC_PSE14,RPOC_PSEE4,RPOC_PSEF5,RPOC_PSEFS,RPOC_PSEP1,RPOC_PSEPF,RPOC_PSEPG,RPOC_PSEPK,RPOC_PSEPW,RPOC_PSESM,RPOC_PSEU2	SwissProt_57.15.fasta	154755	1	6	6	11	0.00136	0.0493	ELPEVWDVLAEVIR	R	E	0.997	73.4	35.9	39.8	0	2	0	0	2	2	1667.9
Sple 1 run2	Mudpit_20131204-A12 (F010736)	DNA-directed RNA polymerase subunit beta' OS=Pseudomonas syringae pv. phaseolicola (strain 1448A / Race 6) GN=rpoC PE=3 SV=1	RPOC_PSE14,RPOC_PSEE4,RPOC_PSEF5,RPOC_PSEFS,RPOC_PSEP1,RPOC_PSEPF,RPOC_PSEPG,RPOC_PSEPK,RPOC_PSEPW,RPOC_PSESM,RPOC_PSEU2	SwissProt_57.15.fasta	154755	1	6	6	11	0.00136	0.0493	FATSDLNDLYR	R	R	0.997	54.4	34.1	43	0	2	0	0	2	2	1314.63
Sple 1 run2	Mudpit_20131204-A12 (F010736)	DNA-directed RNA polymerase subunit beta' OS=Pseudomonas syringae pv. phaseolicola (strain 1448A / Race 6) GN=rpoC PE=3 SV=1	RPOC_PSE14,RPOC_PSEE4,RPOC_PSEF5,RPOC_PSEFS,RPOC_PSEP1,RPOC_PSEPF,RPOC_PSEPG,RPOC_PSEPK,RPOC_PSEPW,RPOC_PSESM,RPOC_PSEU2	SwissProt_57.15.fasta	154755	1	6	6	11	0.00136	0.0493	LGIQAFEPVLIEGK	R	A	0.997	50.8	35.9	0	0	2	0	0	2	2	1513.86
Sple 1 run2	Mudpit_20131204-A12 (F010736)	DNA-directed RNA polymerase subunit beta' OS=Pseudomonas syringae pv. phaseolicola (strain 1448A / Race 6) GN=rpoC PE=3 SV=1	RPOC_PSE14,RPOC_PSEE4,RPOC_PSEF5,RPOC_PSEFS,RPOC_PSEP1,RPOC_PSEPF,RPOC_PSEPG,RPOC_PSEPK,RPOC_PSEPW,RPOC_PSESM,RPOC_PSEU2	SwissProt_57.15.fasta	154755	1	6	6	11	0.00136	0.0493	LLDLSAPDIIVR	R	N	0.997	49	32.8	31	0	2	0	0	2	2	1324.78
Sple 1 run2	Mudpit_20131204-A12 (F010736)	DNA-directed RNA polymerase subunit beta' OS=Pseudomonas syringae pv. phaseolicola (strain 1448A / Race 6) GN=rpoC PE=3 SV=1	RPOC_PSE14,RPOC_PSEE4,RPOC_PSEF5,RPOC_PSEFS,RPOC_PSEP1,RPOC_PSEPF,RPOC_PSEPG,RPOC_PSEPK,RPOC_PSEPW,RPOC_PSESM,RPOC_PSEU2	SwissProt_57.15.fasta	154755	1	6	6	11	0.00136	0.0493	SVITVGPTLR	R	L	0.987	35	34.9	11.7	0	2	0	0	2	2	1042.63
Sple 1 run2	Mudpit_20131204-A12 (F010736)	DNA-directed RNA polymerase subunit beta' OS=Pseudomonas syringae pv. phaseolicola (strain 1448A / Race 6) GN=rpoC PE=3 SV=1	RPOC_PSE14,RPOC_PSEE4,RPOC_PSEF5,RPOC_PSEFS,RPOC_PSEP1,RPOC_PSEPF,RPOC_PSEPG,RPOC_PSEPK,RPOC_PSEPW,RPOC_PSESM,RPOC_PSEU2	SwissProt_57.15.fasta	154755	1	6	6	11	0.00136	0.0493	VADLFEAR	R	R	0.99	44.7	36.7	29	0	1	0	0	1	2	920.484
Sple 1 run2	Mudpit_20131204-A12 (F010736)	DNA-directed RNA polymerase subunit beta' OS=Stenotrophomonas maltophilia (strain K279a) GN=rpoC PE=3 SV=1	RPOC_STRMK	SwissProt_57.15.fasta	155290	0.996	1	1	1	0.000124	0.0334	EEAEVWDILEEVIR	R	E	0.992	39.2	35.8	36.3	0	1	0	0	1	2	1729.86
Sple 1 run2	Mudpit_20131204-A12 (F010736)	DNA-directed RNA polymerase subunit beta' OS=Stenotrophomonas maltophilia (strain K279a) GN=rpoC PE=3 SV=1	RPOC_STRMK	SwissProt_57.15.fasta	155290	0.996	1	1	1	0.000124	0.0334	FATSDLNDLYR	R	R	0.997	54.4	34.1	43	0	2	0	0	2	2	1314.63
Sple 1 run2	Mudpit_20131204-A12 (F010736)	DNA-directed RNA polymerase subunit beta' OS=Stenotrophomonas maltophilia (strain K279a) GN=rpoC PE=3 SV=1	RPOC_STRMK	SwissProt_57.15.fasta	155290	0.996	1	1	1	0.000124	0.0334	LGIQAFEPVLIEGK	R	A	0.997	50.8	35.9	0	0	2	0	0	2	2	1513.86
Sple 1 run2	Mudpit_20131204-A12 (F010736)	DNA-directed RNA polymerase subunit beta' OS=Stenotrophomonas maltophilia (strain K279a) GN=rpoC PE=3 SV=1	RPOC_STRMK	SwissProt_57.15.fasta	155290	0.996	1	1	1	0.000124	0.0334	VADLFEAR	R	K	0.99	44.7	36.7	29	0	1	0	0	1	2	920.484
Sple 1 run2	Mudpit_20131204-A12 (F010736)	Elongation factor G OS=Stenotrophomonas maltophilia (strain R551-3) GN=fusA PE=3 SV=1	EFG_STRM5,EFG_STRMK	SwissProt_57.15.fasta	78069.8	0.995	1	1	2	0.000248	0.0196	IITDPFVGALTFFR	K	V	0.997	77.2	35.2	75	0	2	0	0	2	2	1596.88
Sple 1 run2	Mudpit_20131204-A12 (F010736)	Elongation factor Tu 1 OS=Xanthomonas campestris pv. campestris (strain 8004) GN=tuf1 PE=3 SV=1	EFTU1_XANC8,EFTU1_XANCB,EFTU1_XANCP,EFTU2_XANC8,EFTU2_XANCB,EFTU2_XANCP	SwissProt_57.15.fasta	43171.5	0.995	1	1	2	0.000248	0.144	EHILLSR	R	Q	0.9	25.3	32.7	1.51	0	1	0	0	1	2	867.505
Sple 1 run2	Mudpit_20131204-A12 (F010736)	Elongation factor Tu 1 OS=Xanthomonas campestris pv. campestris (strain 8004) GN=tuf1 PE=3 SV=1	EFTU1_XANC8,EFTU1_XANCB,EFTU1_XANCP,EFTU2_XANC8,EFTU2_XANCB,EFTU2_XANCP	SwissProt_57.15.fasta	43171.5	0.995	1	1	2	0.000248	0.144	GYRPQFYFR	K	T	0.939	26.4	36.3	17.2	0	0	2	0	2	2	1233.62
Sple 1 run2	Mudpit_20131204-A12 (F010736)	Elongation factor Tu 1 OS=Xanthomonas campestris pv. campestris (strain 8004) GN=tuf1 PE=3 SV=1	EFTU1_XANC8,EFTU1_XANCB,EFTU1_XANCP,EFTU2_XANC8,EFTU2_XANCB,EFTU2_XANCP	SwissProt_57.15.fasta	43171.5	0.995	1	1	2	0.000248	0.144	HYAHVDCPGHADYVK	R	N	0.996	27.7	31.3	27.4	0	0	2	4	6	2	1768.79
Sple 1 run2	Mudpit_20131204-A12 (F010736)	Elongation factor Tu 1 OS=Xanthomonas campestris pv. campestris (strain 8004) GN=tuf1 PE=3 SV=1	EFTU1_XANC8,EFTU1_XANCB,EFTU1_XANCP,EFTU2_XANC8,EFTU2_XANCB,EFTU2_XANCP	SwissProt_57.15.fasta	43171.5	0.995	1	1	2	0.000248	0.144	LLDQGQAGDNAGLLLR	K	G	0.997	93.9	35.8	33.3	0	2	0	0	2	2	1653.89
Sple 1 run2	Mudpit_20131204-A12 (F010736)	Elongation factor Tu 1 OS=Xanthomonas campestris pv. campestris (strain 8004) GN=tuf1 PE=3 SV=1	EFTU1_XANC8,EFTU1_XANCB,EFTU1_XANCP,EFTU2_XANC8,EFTU2_XANCB,EFTU2_XANCP	SwissProt_57.15.fasta	43171.5	0.995	1	1	2	0.000248	0.144	TTVTGVEMFR	K	K	0.996	48	33.4	43.1	0	1	0	0	1	2	1156.57
Sple 1 run2	Mudpit_20131204-A12 (F010736)	Elongation factor Tu 2 OS=Acidovorax sp. (strain JS42) GN=tuf2 PE=3 SV=1	EFTU2_ACISJ	SwissProt_57.15.fasta	43243.5	1	4	4	6	0.000744	0.172	HYAHVDCPGHADYVK	R	N	0.996	27.7	31.3	27.4	0	0	2	4	6	2	1768.79
Sple 1 run2	Mudpit_20131204-A12 (F010736)	Elongation factor Tu 2 OS=Acidovorax sp. (strain JS42) GN=tuf2 PE=3 SV=1	EFTU2_ACISJ	SwissProt_57.15.fasta	43243.5	1	4	4	6	0.000744	0.172	QVGVPYIIVFLNK	R	C	0.964	25.8	31.9	0	0	2	0	0	2	2	1489.88
Sple 1 run2	Mudpit_20131204-A12 (F010736)	Elongation factor Tu 2 OS=Acidovorax sp. (strain JS42) GN=tuf2 PE=3 SV=1	EFTU2_ACISJ	SwissProt_57.15.fasta	43243.5	1	4	4	6	0.000744	0.172	TKPHVNVGTIGHVDHGK	R	T	0.981	25.5	36.3	14.3	0	0	0	1	1	2	1795.96
Sple 1 run2	Mudpit_20131204-A12 (F010736)	Elongation factor Tu 2 OS=Acidovorax sp. (strain JS42) GN=tuf2 PE=3 SV=1	EFTU2_ACISJ	SwissProt_57.15.fasta	43243.5	1	4	4	6	0.000744	0.172	TTLTAAIATVLSK	K	K	0.997	110	32.2	73.3	0	2	0	0	2	2	1289.77
Sple 1 run2	Mudpit_20131204-A12 (F010736)	Elongation factor Tu 2 OS=Acidovorax sp. (strain JS42) GN=tuf2 PE=3 SV=1	EFTU2_ACISJ	SwissProt_57.15.fasta	43243.5	1	4	4	6	0.000744	0.172	TTVTGVEMFR	K	K	0.996	48	33.4	43.1	0	1	0	0	1	2	1156.57
Sple 1 run2	Mudpit_20131204-A12 (F010736)	Elongation factor Tu OS=Bordetella bronchiseptica GN=tuf1 PE=3 SV=1	EFTU_BORBR,EFTU_BORPA,EFTU_BORPE	SwissProt_57.15.fasta	42916.1	0.109	0	0	0	0	0.131	EHILLSR	R	Q	0.9	25.3	32.7	1.51	0	1	0	0	1	2	867.505
Sple 1 run2	Mudpit_20131204-A12 (F010736)	Elongation factor Tu OS=Bordetella bronchiseptica GN=tuf1 PE=3 SV=1	EFTU_BORBR,EFTU_BORPA,EFTU_BORPE	SwissProt_57.15.fasta	42916.1	0.109	0	0	0	0	0.131	HYAHVDCPGHADYVK	R	N	0.996	27.7	31.3	27.4	0	0	2	4	6	2	1768.79
Sple 1 run2	Mudpit_20131204-A12 (F010736)	Elongation factor Tu OS=Bordetella bronchiseptica GN=tuf1 PE=3 SV=1	EFTU_BORBR,EFTU_BORPA,EFTU_BORPE	SwissProt_57.15.fasta	42916.1	0.109	0	0	0	0	0.131	QVGVPYIIVFLNK	R	A	0.964	25.8	31.9	0	0	2	0	0	2	2	1489.88
Sple 1 run2	Mudpit_20131204-A12 (F010736)	Elongation factor Tu OS=Bordetella bronchiseptica GN=tuf1 PE=3 SV=1	EFTU_BORBR,EFTU_BORPA,EFTU_BORPE	SwissProt_57.15.fasta	42916.1	0.109	0	0	0	0	0.131	TKPHVNVGTIGHVDHGK	R	T	0.981	25.5	36.3	14.3	0	0	0	1	1	2	1795.96
Sple 1 run2	Mudpit_20131204-A12 (F010736)	Elongation factor Tu OS=Hahella chejuensis (strain KCTC 2396) GN=tuf1 PE=3 SV=1	EFTU_HAHCH	SwissProt_57.15.fasta	43242.9	0.995	1	1	2	0.000248	0.156	AGENVGVLLR	R	G	0.997	56	34.2	16.9	0	2	0	0	2	2	1027.59
Sple 1 run2	Mudpit_20131204-A12 (F010736)	Elongation factor Tu OS=Hahella chejuensis (strain KCTC 2396) GN=tuf1 PE=3 SV=1	EFTU_HAHCH	SwissProt_57.15.fasta	43242.9	0.995	1	1	2	0.000248	0.156	AIDKPFLMPIEDVFSISGR	R	G	0.991	33.8	36.7	0	0	0	2	0	2	2	2151.12
Sple 1 run2	Mudpit_20131204-A12 (F010736)	Elongation factor Tu OS=Hahella chejuensis (strain KCTC 2396) GN=tuf1 PE=3 SV=1	EFTU_HAHCH	SwissProt_57.15.fasta	43242.9	0.995	1	1	2	0.000248	0.156	GYRPQFYFR	K	T	0.939	26.4	36.3	17.2	0	0	2	0	2	2	1233.62
Sple 1 run2	Mudpit_20131204-A12 (F010736)	Elongation factor Tu OS=Hahella chejuensis (strain KCTC 2396) GN=tuf1 PE=3 SV=1	EFTU_HAHCH	SwissProt_57.15.fasta	43242.9	0.995	1	1	2	0.000248	0.156	HYAHVDCPGHADYVK	R	N	0.996	27.7	31.3	27.4	0	0	2	4	6	2	1768.79
Sple 1 run2	Mudpit_20131204-A12 (F010736)	Elongation factor Tu OS=Hahella chejuensis (strain KCTC 2396) GN=tuf1 PE=3 SV=1	EFTU_HAHCH	SwissProt_57.15.fasta	43242.9	0.995	1	1	2	0.000248	0.156	TTLTAALTR	K	V	0.982	36.3	36.1	0	0	2	0	0	2	2	947.552
Sple 1 run2	Mudpit_20131204-A12 (F010736)	Elongation factor Tu OS=Pseudomonas fluorescens (strain Pf-5 / ATCC BAA-477) GN=tuf1 PE=3 SV=1	EFTU_PSEF5	SwissProt_57.15.fasta	43712.5	0.999	1	1	1	0.000124	0.209	AGENCGVLLR	R	G	0.997	70.7	34.6	43.2	0	2	0	0	2	2	1088.55
Sple 1 run2	Mudpit_20131204-A12 (F010736)	Elongation factor Tu OS=Pseudomonas fluorescens (strain Pf-5 / ATCC BAA-477) GN=tuf1 PE=3 SV=1	EFTU_PSEF5	SwissProt_57.15.fasta	43712.5	0.999	1	1	1	0.000124	0.209	AIDKPFLMPIEDVFSISGR	R	G	0.991	33.8	36.7	0	0	0	2	0	2	2	2151.12
Sple 1 run2	Mudpit_20131204-A12 (F010736)	Elongation factor Tu OS=Pseudomonas fluorescens (strain Pf-5 / ATCC BAA-477) GN=tuf1 PE=3 SV=1	EFTU_PSEF5	SwissProt_57.15.fasta	43712.5	0.999	1	1	1	0.000124	0.209	EHILLSR	R	Q	0.9	25.3	32.7	1.51	0	1	0	0	1	2	867.505
Sple 1 run2	Mudpit_20131204-A12 (F010736)	Elongation factor Tu OS=Pseudomonas fluorescens (strain Pf-5 / ATCC BAA-477) GN=tuf1 PE=3 SV=1	EFTU_PSEF5	SwissProt_57.15.fasta	43712.5	0.999	1	1	1	0.000124	0.209	GYRPQFYFR	K	T	0.939	26.4	36.3	17.2	0	0	2	0	2	2	1233.62
Sple 1 run2	Mudpit_20131204-A12 (F010736)	Elongation factor Tu OS=Pseudomonas fluorescens (strain Pf-5 / ATCC BAA-477) GN=tuf1 PE=3 SV=1	EFTU_PSEF5	SwissProt_57.15.fasta	43712.5	0.999	1	1	1	0.000124	0.209	HYAHVDCPGHADYVK	R	N	0.996	27.7	31.3	27.4	0	0	2	4	6	2	1768.79
Sple 1 run2	Mudpit_20131204-A12 (F010736)	Elongation factor Tu OS=Pseudomonas fluorescens (strain Pf-5 / ATCC BAA-477) GN=tuf1 PE=3 SV=1	EFTU_PSEF5	SwissProt_57.15.fasta	43712.5	0.999	1	1	1	0.000124	0.209	LVETLDTYIPEPER	R	A	0.997	43.6	36.7	35.1	0	1	0	0	1	2	1674.86
Sple 1 run2	Mudpit_20131204-A12 (F010736)	Elongation factor Tu OS=Pseudomonas fluorescens (strain Pf-5 / ATCC BAA-477) GN=tuf1 PE=3 SV=1	EFTU_PSEF5	SwissProt_57.15.fasta	43712.5	0.999	1	1	1	0.000124	0.209	TTLTAALTR	K	V	0.982	36.3	36.1	0	0	2	0	0	2	2	947.552
Sple 1 run2	Mudpit_20131204-A12 (F010736)	Elongation factor Tu OS=Pseudomonas fluorescens (strain Pf0-1) GN=tuf1 PE=3 SV=1	EFTU_PSEPF	SwissProt_57.15.fasta	43498.5	1	10	11	24	0.00298	0.317	AGENCGVLLR	R	G	0.997	70.7	34.6	43.2	0	2	0	0	2	2	1088.55
Sple 1 run2	Mudpit_20131204-A12 (F010736)	Elongation factor Tu OS=Pseudomonas fluorescens (strain Pf0-1) GN=tuf1 PE=3 SV=1	EFTU_PSEPF	SwissProt_57.15.fasta	43498.5	1	10	11	24	0.00298	0.317	AIDKPFLMPIEDVFSISGR	R	G	0.991	33.8	36.7	0	0	0	2	0	2	2	2151.12
Sple 1 run2	Mudpit_20131204-A12 (F010736)	Elongation factor Tu OS=Pseudomonas fluorescens (strain Pf0-1) GN=tuf1 PE=3 SV=1	EFTU_PSEPF	SwissProt_57.15.fasta	43498.5	1	10	11	24	0.00298	0.317	DTTTTTCTGVEMFR	R	K	0.997	57.4	25	57.4	0	2	0	0	2	2	1635.7
Sple 1 run2	Mudpit_20131204-A12 (F010736)	Elongation factor Tu OS=Pseudomonas fluorescens (strain Pf0-1) GN=tuf1 PE=3 SV=1	EFTU_PSEPF	SwissProt_57.15.fasta	43498.5	1	10	11	24	0.00298	0.317	EHILLSR	R	Q	0.9	25.3	32.7	1.51	0	1	0	0	1	2	867.505
Sple 1 run2	Mudpit_20131204-A12 (F010736)	Elongation factor Tu OS=Pseudomonas fluorescens (strain Pf0-1) GN=tuf1 PE=3 SV=1	EFTU_PSEPF	SwissProt_57.15.fasta	43498.5	1	10	11	24	0.00298	0.317	GQVLVKPGSVKPHTK	R	F	0.997	33.1	29.8	13.6	0	0	2	0	2	2	1574.94
Sple 1 run2	Mudpit_20131204-A12 (F010736)	Elongation factor Tu OS=Pseudomonas fluorescens (strain Pf0-1) GN=tuf1 PE=3 SV=1	EFTU_PSEPF	SwissProt_57.15.fasta	43498.5	1	10	11	24	0.00298	0.317	GYRPQFYFR	K	T	0.939	26.4	36.3	17.2	0	0	2	0	2	2	1233.62
Sple 1 run2	Mudpit_20131204-A12 (F010736)	Elongation factor Tu OS=Pseudomonas fluorescens (strain Pf0-1) GN=tuf1 PE=3 SV=1	EFTU_PSEPF	SwissProt_57.15.fasta	43498.5	1	10	11	24	0.00298	0.317	HYAHVDCPGHADYVK	R	N	0.996	27.7	31.3	27.4	0	0	2	4	6	2	1768.79
Sple 1 run2	Mudpit_20131204-A12 (F010736)	Elongation factor Tu OS=Pseudomonas fluorescens (strain Pf0-1) GN=tuf1 PE=3 SV=1	EFTU_PSEPF	SwissProt_57.15.fasta	43498.5	1	10	11	24	0.00298	0.317	MALEGKDDNEMGTTAVK	R	K	0.95	18.5	29.3	14.1	0	0	2	0	2	2	1841.83
Sple 1 run2	Mudpit_20131204-A12 (F010736)	Elongation factor Tu OS=Pseudomonas fluorescens (strain Pf0-1) GN=tuf1 PE=3 SV=1	EFTU_PSEPF	SwissProt_57.15.fasta	43498.5	1	10	11	24	0.00298	0.317	TTLTAALTR	K	V	0.982	36.3	36.1	0	0	2	0	0	2	2	947.552
Sple 1 run2	Mudpit_20131204-A12 (F010736)	Elongation factor Tu OS=Pseudomonas fluorescens (strain Pf0-1) GN=tuf1 PE=3 SV=1	EFTU_PSEPF	SwissProt_57.15.fasta	43498.5	1	10	11	24	0.00298	0.317	VQDALEIVGLR	R	D	0.997	64.3	34.7	35.5	0	3	0	0	3	2	1212.69
Sple 1 run2	Mudpit_20131204-A12 (F010736)	Elongation factor Tu OS=Pseudomonas syringae pv. syringae (strain B728a) GN=tuf PE=3 SV=1	EFTU_PSEU2	SwissProt_57.15.fasta	43386.4	0.975	1	1	1	0.000124	0.174	AGENCGVLLR	R	G	0.997	70.7	34.6	43.2	0	2	0	0	2	2	1088.55
Sple 1 run2	Mudpit_20131204-A12 (F010736)	Elongation factor Tu OS=Pseudomonas syringae pv. syringae (strain B728a) GN=tuf PE=3 SV=1	EFTU_PSEU2	SwissProt_57.15.fasta	43386.4	0.975	1	1	1	0.000124	0.174	EHILLSR	R	Q	0.9	25.3	32.7	1.51	0	1	0	0	1	2	867.505
Sple 1 run2	Mudpit_20131204-A12 (F010736)	Elongation factor Tu OS=Pseudomonas syringae pv. syringae (strain B728a) GN=tuf PE=3 SV=1	EFTU_PSEU2	SwissProt_57.15.fasta	43386.4	0.975	1	1	1	0.000124	0.174	GYRPQFYFR	K	T	0.939	26.4	36.3	17.2	0	0	2	0	2	2	1233.62
Sple 1 run2	Mudpit_20131204-A12 (F010736)	Elongation factor Tu OS=Pseudomonas syringae pv. syringae (strain B728a) GN=tuf PE=3 SV=1	EFTU_PSEU2	SwissProt_57.15.fasta	43386.4	0.975	1	1	1	0.000124	0.174	HYAHVDCPGHADYVK	R	N	0.996	27.7	31.3	27.4	0	0	2	4	6	2	1768.79
Sple 1 run2	Mudpit_20131204-A12 (F010736)	Elongation factor Tu OS=Pseudomonas syringae pv. syringae (strain B728a) GN=tuf PE=3 SV=1	EFTU_PSEU2	SwissProt_57.15.fasta	43386.4	0.975	1	1	1	0.000124	0.174	TTLTAALTR	K	V	0.982	36.3	36.1	0	0	2	0	0	2	2	947.552
Sple 1 run2	Mudpit_20131204-A12 (F010736)	Elongation factor Tu OS=Pseudomonas syringae pv. syringae (strain B728a) GN=tuf PE=3 SV=1	EFTU_PSEU2	SwissProt_57.15.fasta	43386.4	0.975	1	1	1	0.000124	0.174	VTDKPFLMPIEDVFSISGR	R	G	0.985	32.1	36.5	0	0	0	1	0	1	2	2151.12
Sple 1 run2	Mudpit_20131204-A12 (F010736)	Elongation factor Tu OS=Xylella fastidiosa GN=tufA PE=1 SV=3	EFTU_XYLFA,EFTU_XYLFT	SwissProt_57.15.fasta	42875.5	0.979	1	1	3	0.000372	0.104	HYAHVDCPGHADYVK	R	N	0.996	27.7	31.3	27.4	0	0	2	4	6	2	1768.79
Sple 1 run2	Mudpit_20131204-A12 (F010736)	Elongation factor Tu OS=Xylella fastidiosa GN=tufA PE=1 SV=3	EFTU_XYLFA,EFTU_XYLFT	SwissProt_57.15.fasta	42875.5	0.979	1	1	3	0.000372	0.104	LLDQGQAGDNAGLLLR	K	G	0.997	93.9	35.8	33.3	0	2	0	0	2	2	1653.89
Sple 1 run2	Mudpit_20131204-A12 (F010736)	Elongation factor Tu OS=Xylella fastidiosa GN=tufA PE=1 SV=3	EFTU_XYLFA,EFTU_XYLFT	SwissProt_57.15.fasta	42875.5	0.979	1	1	3	0.000372	0.104	TIVTGVEMFR	K	K	0.988	43.1	34.8	18.9	0	3	0	0	3	2	1168.6
Sple 1 run2	Mudpit_20131204-A12 (F010736)	Erythronate-4-phosphate dehydrogenase OS=Pseudomonas fluorescens (strain Pf0-1) GN=pdxB PE=3 SV=1	PDXB_PSEPF	SwissProt_57.15.fasta	41369.3	0.928	1	1	1	0.000124	0.0237	IEGDSPALR	R	Q	0.957	28	33.2	9.83	0	1	0	0	1	2	957.5
Sple 1 run2	Mudpit_20131204-A12 (F010736)	Glucose-6-phosphate isomerase OS=Jannaschia sp. (strain CCS1) GN=pgi PE=3 SV=1	G6PI_JANSC	SwissProt_57.15.fasta	57868.3	0.958	1	1	2	0.000248	0.0168	GLEGAELER	K	Q	0.975	33.4	33.2	6.09	0	2	0	0	2	2	973.495
Sple 1 run2	Mudpit_20131204-A12 (F010736)	Glutaminase-asparaginase OS=Pseudomonas fluorescens biotype A GN=ansB PE=3 SV=1	ASPQ_PSEFA	SwissProt_57.15.fasta	38735.8	0.988	1	1	1	0.000124	0.058	NAEQPDDKYDWVVAHDLNPQK	R	A	0.993	32.1	32.1	31.6	0	0	1	0	1	2	2482.16
Sple 1 run2	Mudpit_20131204-A12 (F010736)	Glutamine synthetase OS=Azotobacter vinelandii GN=glnA PE=3 SV=1	GLNA_AZOVI	SwissProt_57.15.fasta	51748.1	0.995	1	1	1	0.000124	0.0514	NTFAGEGYAGLSDTALYFIGGIIK	K	H	0.997	81.6	36.4	77.7	0	1	0	0	1	2	2478.26
Sple 1 run2	Mudpit_20131204-A12 (F010736)	Glutamine synthetase OS=Pseudomonas aeruginosa GN=glnA PE=1 SV=1	GLNA_PSEAE	SwissProt_57.15.fasta	51946	0.995	1	2	2	0.000248	0.0554	FPDPAANPYLAFAALLMAGLDGIQNK	R	I	0.997	49.6	36.4	37.1	0	1	1	0	2	2	2734.39
Sple 1 run2	Mudpit_20131204-A12 (F010736)	Glyceraldehyde-3-phosphate dehydrogenase 3 OS=Anabaena variabilis (strain ATCC 29413 / PCC 7937) GN=gap3 PE=3 SV=2	G3P3_ANAVT,G3P3_NOSS1	SwissProt_57.15.fasta	37130.2	0.955	1	1	1	0.000124	0.0237	VIVAAPVK	K	E	0.973	21.3	25.9	0	0	1	0	0	1	2	796.529
Sple 1 run2	Mudpit_20131204-A12 (F010736)	GTP cyclohydrolase folE2 OS=Delftia acidovorans (strain DSM 14801 / SPH-1) GN=folE2 PE=3 SV=1	GCH4_DELAS	SwissProt_57.15.fasta	32305.9	0.995	1	1	1	0.000124	0.0439	LDATLAQGVFQLR	R	L	0.997	63	36.7	58.1	0	1	0	0	1	2	1431.8
Sple 1 run2	Mudpit_20131204-A12 (F010736)	Inosine-5'-monophosphate dehydrogenase OS=Acinetobacter calcoaceticus GN=guaB PE=3 SV=1	IMDH_ACICA	SwissProt_57.15.fasta	51530.1	0.989	1	1	1	0.000124	0.0246	VGIGPGSICTTR	K	I	0.994	53.5	36.4	41	0	1	0	0	1	2	1217.63
Sple 1 run2	Mudpit_20131204-A12 (F010736)	Ketol-acid reductoisomerase OS=Delftia acidovorans (strain DSM 14801 / SPH-1) GN=ilvC PE=3 SV=1	ILVC_DELAS	SwissProt_57.15.fasta	36779.4	0.998	1	1	1	0.000124	0.074	MGFETLTEAGYAPEMAYFECLHELK	K	L	0.996	32.2	25	32.2	0	0	1	0	1	2	2969.3
Sple 1 run2	Mudpit_20131204-A12 (F010736)	Large-conductance mechanosensitive channel OS=Delftia acidovorans (strain DSM 14801 / SPH-1) GN=mscL PE=3 SV=1	MSCL_DELAS	SwissProt_57.15.fasta	15318.6	1	2	2	2	0.000248	0.268	GNVVDLAVGVIIGGAFGK	K	I	0.997	81.6	34.9	35.5	0	1	0	0	1	2	1685.96
Sple 1 run2	Mudpit_20131204-A12 (F010736)	Large-conductance mechanosensitive channel OS=Delftia acidovorans (strain DSM 14801 / SPH-1) GN=mscL PE=3 SV=1	MSCL_DELAS	SwissProt_57.15.fasta	15318.6	1	2	2	2	0.000248	0.268	IVDSVVNDLIMPVVGLVFGK	K	L	0.997	50.2	34	50.2	0	1	0	0	1	2	2130.19
Sple 1 run2	Mudpit_20131204-A12 (F010736)	LPS-assembly protein lptD OS=Acidovorax sp. (strain JS42) GN=lptD PE=3 SV=2	LPTD_ACISJ	SwissProt_57.15.fasta	92061.6	0.981	1	1	3	0.000372	0.011	AFYTYTPYR	R	D	0.989	35.4	33.7	32.6	0	3	0	0	3	2	1181.56
Sple 1 run2	Mudpit_20131204-A12 (F010736)	Major outer membrane lipoprotein 1 OS=Salmonella paratyphi A GN=lpp1 PE=3 SV=1	LPP1_SALPA,LPP1_SALTI,LPP1_SALTY,LPP_ECO57,LPP_ECOL6,LPP_ECOLI,LPP_SERMA,LPP_SHIFL	SwissProt_57.15.fasta	8391.6	0.995	1	1	2	0.000248	0.179	IDQLSSDVQTLNAK	K	V	0.997	98.1	36.9	84.6	0	2	0	0	2	2	1531.8
Sple 1 run2	Mudpit_20131204-A12 (F010736)	Major outer membrane lipoprotein OS=Pseudomonas aeruginosa GN=oprI PE=3 SV=1	OPRI_PSEAE	SwissProt_57.15.fasta	8835.1	0.995	1	1	7	0.000868	0.12	LTATEDAAAR	R	A	0.997	63.3	36.1	49.7	0	7	0	0	7	2	1018.52
Sple 1 run2	Mudpit_20131204-A12 (F010736)	NADH-quinone oxidoreductase subunit C OS=Delftia acidovorans (strain DSM 14801 / SPH-1) GN=nuoC PE=3 SV=1	NUOC_DELAS	SwissProt_57.15.fasta	22852.4	1	2	2	4	0.000496	0.128	FAVVSHLLSISLNQR	R	L	0.997	45.2	34.5	36.6	0	0	2	0	2	2	1683.95
Sple 1 run2	Mudpit_20131204-A12 (F010736)	NADH-quinone oxidoreductase subunit C OS=Delftia acidovorans (strain DSM 14801 / SPH-1) GN=nuoC PE=3 SV=1	NUOC_DELAS	SwissProt_57.15.fasta	22852.4	1	2	2	4	0.000496	0.128	VVYQPVTIEPR	R	E	0.997	57.9	36.8	45.8	0	2	0	0	2	2	1300.73
Sple 1 run2	Mudpit_20131204-A12 (F010736)	NADH-quinone oxidoreductase subunit D OS=Delftia acidovorans (strain DSM 14801 / SPH-1) GN=nuoD PE=3 SV=1	NUOD_DELAS	SwissProt_57.15.fasta	47580.7	0.994	1	1	2	0.000248	0.0216	LLGIEVPIR	K	A	0.997	35.5	27.6	0	0	2	0	0	2	2	1009.64
Sple 1 run2	Mudpit_20131204-A12 (F010736)	NADH-quinone oxidoreductase subunit D OS=Magnetospirillum magneticum (strain AMB-1 / ATCC 700264) GN=nuoD PE=3 SV=1	NUOD_MAGSA	SwissProt_57.15.fasta	44097.9	0.944	1	1	1	0.000124	0.023	LLGIDIPIR	K	A	0.967	23.9	27.6	0	0	1	0	0	1	2	1009.64
Sple 1 run2	Mudpit_20131204-A12 (F010736)	NADH-quinone oxidoreductase subunit I OS=Acidovorax sp. (strain JS42) GN=nuoI PE=3 SV=1	NUOI_ACISJ	SwissProt_57.15.fasta	19237.7	0.998	1	1	2	0.000248	0.0529	SFMLWELAK	K	G	0.991	38.2	35.5	25	0	2	0	0	2	2	1140.58
Sple 1 run2	Mudpit_20131204-A12 (F010736)	Nitrogen regulatory protein P-II OS=Azospirillum brasilense GN=glnB PE=3 SV=1	GLNB_AZOBR,GLNB_RHILO,GLNB_RHILV,GLNB_RHIME,GLNB_RHOCA,GLNB_RHORT	SwissProt_57.15.fasta	12371.4	0.98	1	1	2	0.000248	0.0982	GAEYVVDFLPK	R	V	0.988	38.7	36.3	17.7	0	2	0	0	2	2	1237.65
Sple 1 run2	Mudpit_20131204-A12 (F010736)	Nucleoside diphosphate kinase OS=Delftia acidovorans (strain DSM 14801 / SPH-1) GN=ndk PE=3 SV=1	NDK_DELAS	SwissProt_57.15.fasta	15348	0.98	1	1	1	0.000124	0.0851	TLSIIKPDAVAK	R	N	0.988	33	33.6	32	0	1	0	0	1	2	1255.76
Sple 1 run2	Mudpit_20131204-A12 (F010736)	Ornithine carbamoyltransferase, catabolic OS=Pseudomonas putida (strain KT2440) GN=arcB PE=3 SV=3	OTCC_PSEPK	SwissProt_57.15.fasta	37911.9	0.995	1	1	2	0.000248	0.0298	GNNIALIFEK	K	T	0.997	55.4	36.6	30.5	0	2	0	0	2	2	1118.62
Sple 1 run2	Mudpit_20131204-A12 (F010736)	Outer membrane porin protein 32 OS=Delftia acidovorans GN=omp32 PE=1 SV=1	OMP32_DELAC	SwissProt_57.15.fasta	36614.5	1	27	39	417	0.0517	0.692	AGFWLEGEIFGDDGNASGFNFK	K	R	0.997	105	28.3	102	0	47	1	0	48	2	2378.07
Sple 1 run2	Mudpit_20131204-A12 (F010736)	Outer membrane porin protein 32 OS=Delftia acidovorans GN=omp32 PE=1 SV=1	OMP32_DELAC	SwissProt_57.15.fasta	36614.5	1	27	39	417	0.0517	0.692	AGFWLEGEIFGDDGNASGFNFKR	K	R	0.997	39.1	31.2	38.2	0	0	2	0	2	2	2534.17
Sple 1 run2	Mudpit_20131204-A12 (F010736)	Outer membrane porin protein 32 OS=Delftia acidovorans GN=omp32 PE=1 SV=1	OMP32_DELAC	SwissProt_57.15.fasta	36614.5	1	27	39	417	0.0517	0.692	AHQITLGYVHNLSK	K	R	0.997	68.2	36.1	64.1	0	4	11	3	18	2	1580.85
Sple 1 run2	Mudpit_20131204-A12 (F010736)	Outer membrane porin protein 32 OS=Delftia acidovorans GN=omp32 PE=1 SV=1	OMP32_DELAC	SwissProt_57.15.fasta	36614.5	1	27	39	417	0.0517	0.692	AHQITLGYVHNLSKR	K	T	0.942	19.7	35.5	12.2	0	0	0	2	2	2	1736.96
Sple 1 run2	Mudpit_20131204-A12 (F010736)	Outer membrane porin protein 32 OS=Delftia acidovorans GN=omp32 PE=1 SV=1	OMP32_DELAC	SwissProt_57.15.fasta	36614.5	1	27	39	417	0.0517	0.692	AHQITLGYVHNLSKRTALYGNLAFLK	K	N	0.997	29.4	31.9	29.4	0	0	0	2	2	2	2928.62
Sple 1 run2	Mudpit_20131204-A12 (F010736)	Outer membrane porin protein 32 OS=Delftia acidovorans GN=omp32 PE=1 SV=1	OMP32_DELAC	SwissProt_57.15.fasta	36614.5	1	27	39	417	0.0517	0.692	AIDSKAHQITLGYVHNLSK	K	R	0.979	24.4	35.7	20.5	0	0	0	3	3	2	2095.13
Sple 1 run2	Mudpit_20131204-A12 (F010736)	Outer membrane porin protein 32 OS=Delftia acidovorans GN=omp32 PE=1 SV=1	OMP32_DELAC	SwissProt_57.15.fasta	36614.5	1	27	39	417	0.0517	0.692	ANNLISYYTPNFGGFNAGFGYAFDEK	R	Q	0.997	38	30.1	38	0	4	1	0	5	2	2877.32
Sple 1 run2	Mudpit_20131204-A12 (F010736)	Outer membrane porin protein 32 OS=Delftia acidovorans GN=omp32 PE=1 SV=1	OMP32_DELAC	SwissProt_57.15.fasta	36614.5	1	27	39	417	0.0517	0.692	DAAGDSRYGLGTSGASTSR	K	L	0.997	49	30.4	49	0	2	4	0	6	2	1828.84
Sple 1 run2	Mudpit_20131204-A12 (F010736)	Outer membrane porin protein 32 OS=Delftia acidovorans GN=omp32 PE=1 SV=1	OMP32_DELAC	SwissProt_57.15.fasta	36614.5	1	27	39	417	0.0517	0.692	DASTLGLQAK	K	G	0.985	42.4	37.7	23.2	0	6	0	0	6	2	1003.54
Sple 1 run2	Mudpit_20131204-A12 (F010736)	Outer membrane porin protein 32 OS=Delftia acidovorans GN=omp32 PE=1 SV=1	OMP32_DELAC	SwissProt_57.15.fasta	36614.5	1	27	39	417	0.0517	0.692	GTEDLGGGLK	R	A	0.997	73.8	35.7	59.1	0	18	0	0	18	2	946.484
Sple 1 run2	Mudpit_20131204-A12 (F010736)	Outer membrane porin protein 32 OS=Delftia acidovorans GN=omp32 PE=1 SV=1	OMP32_DELAC	SwissProt_57.15.fasta	36614.5	1	27	39	417	0.0517	0.692	GTEDLGGGLKAGFWLEGEIFGDDGNASGFNFK	R	R	0.991	27.9	31.1	25.6	0	0	1	0	1	2	3305.54
Sple 1 run2	Mudpit_20131204-A12 (F010736)	Outer membrane porin protein 32 OS=Delftia acidovorans GN=omp32 PE=1 SV=1	OMP32_DELAC	SwissProt_57.15.fasta	36614.5	1	27	39	417	0.0517	0.692	GVYAGGVQAGESQTGVQVGIR	K	H	0.997	131	36.6	116	0	105	2	0	107	2	2033.04
Sple 1 run2	Mudpit_20131204-A12 (F010736)	Outer membrane porin protein 32 OS=Delftia acidovorans GN=omp32 PE=1 SV=1	OMP32_DELAC	SwissProt_57.15.fasta	36614.5	1	27	39	417	0.0517	0.692	LQYALYDQK	K	A	0.997	49.2	35.1	42.4	0	4	0	0	4	2	1141.59
Sple 1 run2	Mudpit_20131204-A12 (F010736)	Outer membrane porin protein 32 OS=Delftia acidovorans GN=omp32 PE=1 SV=1	OMP32_DELAC	SwissProt_57.15.fasta	36614.5	1	27	39	417	0.0517	0.692	LSGLLQQTK	K	F	0.997	56.3	37.1	35.3	0	5	0	0	5	2	987.583
Sple 1 run2	Mudpit_20131204-A12 (F010736)	Outer membrane porin protein 32 OS=Delftia acidovorans GN=omp32 PE=1 SV=1	OMP32_DELAC	SwissProt_57.15.fasta	36614.5	1	27	39	417	0.0517	0.692	NKDASTLGLQAK	K	G	0.997	69	37.5	61	0	8	1	0	9	2	1245.68
Sple 1 run2	Mudpit_20131204-A12 (F010736)	Outer membrane porin protein 32 OS=Delftia acidovorans GN=omp32 PE=1 SV=1	OMP32_DELAC	SwissProt_57.15.fasta	36614.5	1	27	39	417	0.0517	0.692	NWAAGQGADDNGIR	R	A	0.997	88.3	30.4	87.8	0	5	0	0	5	2	1444.66
Sple 1 run2	Mudpit_20131204-A12 (F010736)	Outer membrane porin protein 32 OS=Delftia acidovorans GN=omp32 PE=1 SV=1	OMP32_DELAC	SwissProt_57.15.fasta	36614.5	1	27	39	417	0.0517	0.692	QTIGTADSVGR	K	Y	0.997	62.7	36.1	52	0	14	0	0	14	2	1104.56
Sple 1 run2	Mudpit_20131204-A12 (F010736)	Outer membrane porin protein 32 OS=Delftia acidovorans GN=omp32 PE=1 SV=1	OMP32_DELAC	SwissProt_57.15.fasta	36614.5	1	27	39	417	0.0517	0.692	RRSTVSLSGNFGEVR	K	L	0.993	39.8	36.8	29	0	0	2	1	3	2	1664.88
Sple 1 run2	Mudpit_20131204-A12 (F010736)	Outer membrane porin protein 32 OS=Delftia acidovorans GN=omp32 PE=1 SV=1	OMP32_DELAC	SwissProt_57.15.fasta	36614.5	1	27	39	417	0.0517	0.692	RSTVSLSGNFGEVR	R	L	0.997	64.6	36.6	49.6	0	4	6	0	10	2	1508.78
Sple 1 run2	Mudpit_20131204-A12 (F010736)	Outer membrane porin protein 32 OS=Delftia acidovorans GN=omp32 PE=1 SV=1	OMP32_DELAC	SwissProt_57.15.fasta	36614.5	1	27	39	417	0.0517	0.692	RTALYGNLAFLK	K	N	0.997	46.3	32.8	32.1	0	2	4	0	6	2	1366.78
Sple 1 run2	Mudpit_20131204-A12 (F010736)	Outer membrane porin protein 32 OS=Delftia acidovorans GN=omp32 PE=1 SV=1	OMP32_DELAC	SwissProt_57.15.fasta	36614.5	1	27	39	417	0.0517	0.692	STVSLSGNFGEVR	R	L	0.997	84.7	35.5	72.2	0	67	0	0	67	2	1352.68
Sple 1 run2	Mudpit_20131204-A12 (F010736)	Outer membrane porin protein 32 OS=Delftia acidovorans GN=omp32 PE=1 SV=1	OMP32_DELAC	SwissProt_57.15.fasta	36614.5	1	27	39	417	0.0517	0.692	TALYGNLAFLK	R	N	0.997	51	32.9	40.8	0	27	0	0	27	2	1210.68
Sple 1 run2	Mudpit_20131204-A12 (F010736)	Outer membrane porin protein 32 OS=Delftia acidovorans GN=omp32 PE=1 SV=1	OMP32_DELAC	SwissProt_57.15.fasta	36614.5	1	27	39	417	0.0517	0.692	TALYGNLAFLKNKDASTLGLQAK	R	G	0.995	36.7	33.3	36	0	0	1	0	1	2	2437.35
Sple 1 run2	Mudpit_20131204-A12 (F010736)	Outer membrane porin protein 32 OS=Delftia acidovorans GN=omp32 PE=1 SV=1	OMP32_DELAC	SwissProt_57.15.fasta	36614.5	1	27	39	417	0.0517	0.692	TAVGGLATDR	K	D	0.997	61.3	37.2	38.2	0	4	0	0	4	2	960.511
Sple 1 run2	Mudpit_20131204-A12 (F010736)	Outer membrane porin protein 32 OS=Delftia acidovorans GN=omp32 PE=1 SV=1	OMP32_DELAC	SwissProt_57.15.fasta	36614.5	1	27	39	417	0.0517	0.692	TAVGGLATDRDEITLGASYNFGVAK	K	L	0.997	76.9	36.4	67.5	0	3	13	0	16	2	2526.28
Sple 1 run2	Mudpit_20131204-A12 (F010736)	Outer membrane porin protein 32 OS=Delftia acidovorans GN=omp32 PE=1 SV=1	OMP32_DELAC	SwissProt_57.15.fasta	36614.5	1	27	39	417	0.0517	0.692	TNSYMLGASAPVGGVGEVK	K	L	0.997	93.1	35.2	85.2	0	7	0	0	7	2	1852.91
Sple 1 run2	Mudpit_20131204-A12 (F010736)	Outer membrane porin protein 32 OS=Delftia acidovorans GN=omp32 PE=1 SV=1	OMP32_DELAC	SwissProt_57.15.fasta	36614.5	1	27	39	417	0.0517	0.692	YGLGTSGASTSR	R	L	0.997	91	33.6	78.8	0	21	0	0	21	2	1156.56
Sple 1 run2	Mudpit_20131204-A12 (F010736)	Outer membrane porin protein BP0840 OS=Bordetella pertussis GN=BP0840 PE=1 SV=1	OMP_BORPE	SwissProt_57.15.fasta	41046.6	0.839	1	1	3	0.000372	0.0182	LALAYAR	K	T	0.9	33	35.6	15.5	0	3	0	0	3	2	777.462
Sple 1 run2	Mudpit_20131204-A12 (F010736)	Peptidoglycan-associated lipoprotein OS=Pseudomonas putida (strain KT2440) GN=pal PE=3 SV=1	PAL_PSEPK,PAL_PSEPU	SwissProt_57.15.fasta	17833	0.968	1	1	1	0.000124	0.0602	VVLEGNTDER	R	G	0.981	37.8	34.2	14.5	0	1	0	0	1	2	1131.56
Sple 1 run2	Mudpit_20131204-A12 (F010736)	Phosphopentomutase OS=Enterobacter sp. (strain 638) GN=deoB PE=3 SV=1	DEOB_CROS8,DEOB_ENT38,DEOB_KLEP3,DEOB_PECCP,DEOB_SALA4,DEOB_SALAR,DEOB_SALCH,DEOB_SALEP,DEOB_SALG2,DEOB_SALHS,DEOB_SALNS,DEOB_SALPA,DEOB_SALPB,DEOB_SALPC,DEOB_SALPK,DEOB_SALSV,DEOB_SALTI,DEOB_SALTY,DEOB_SERP5,DEOB_YERE8	SwissProt_57.15.fasta	0	0.943	1	1	1	0.000124	0.0221	LYELCEIAR	R	E	0.966	34.6	36	20.1	0	1	0	0	1	2	1166.59
Sple 1 run2	Mudpit_20131204-A12 (F010736)	Phosphoribosylglycinamide formyltransferase 2 OS=Burkholderia xenovorans (strain LB400) GN=purT PE=3 SV=1	PURT_BURXL	SwissProt_57.15.fasta	43154.9	0.87	1	1	1	0.000124	0.0198	EVIIALQR	K	L	0.92	24.9	32.8	0	0	1	0	0	1	2	941.578
Sple 1 run2	Mudpit_20131204-A12 (F010736)	Polyribonucleotide nucleotidyltransferase OS=Clostridium thermocellum (strain ATCC 27405 / DSM 1237) GN=pnp PE=3 SV=1	PNP_CLOTH	SwissProt_57.15.fasta	77320.2	0.959	1	1	1	0.000124	0.0114	SMIEAIAK	R	D	0.976	33	36.4	12.2	0	1	0	0	1	2	878.465
Sple 1 run2	Mudpit_20131204-A12 (F010736)	Protein hfq OS=Acidovorax avenae subsp. citrulli (strain AAC00-1) GN=hfq PE=3 SV=1	HFQ_ACIAC,HFQ_ACIET,HFQ_ACISJ,HFQ_DELAS,HFQ_RHOFD	SwissProt_57.15.fasta	9200.4	0.995	1	1	2	0.000248	0.349	GQLLQDPFLNALR	K	R	0.997	72.6	36.4	53.3	0	2	0	0	2	2	1484.82
Sple 1 run2	Mudpit_20131204-A12 (F010736)	Protein hfq OS=Acidovorax avenae subsp. citrulli (strain AAC00-1) GN=hfq PE=3 SV=1	HFQ_ACIAC,HFQ_ACIET,HFQ_ACISJ,HFQ_DELAS,HFQ_RHOFD	SwissProt_57.15.fasta	9200.4	0.995	1	1	2	0.000248	0.349	LQGQIESFDQYVVLLR	K	N	0.997	95.6	36.6	88.8	0	2	0	0	2	2	1908.02
Sple 1 run2	Mudpit_20131204-A12 (F010736)	Protein hfq OS=Janthinobacterium sp. (strain Marseille) GN=hfq PE=3 SV=1	HFQ_JANMA	SwissProt_57.15.fasta	8777	1	2	2	4	0.000496	0.295	GQLLQDPFLNALR	K	K	0.997	72.6	36.4	53.3	0	2	0	0	2	2	1484.82
Sple 1 run2	Mudpit_20131204-A12 (F010736)	Protein hfq OS=Janthinobacterium sp. (strain Marseille) GN=hfq PE=3 SV=1	HFQ_JANMA	SwissProt_57.15.fasta	8777	1	2	2	4	0.000496	0.295	HAISTVVPAR	K	A	0.997	58.2	34.8	25.1	0	2	0	0	2	2	1050.61
Sple 1 run2	Mudpit_20131204-A12 (F010736)	Protein hfq OS=Pseudomonas syringae pv. phaseolicola (strain 1448A / Race 6) GN=hfq PE=3 SV=1	HFQ_PSE14,HFQ_PSEF5,HFQ_PSEFS,HFQ_PSEPF,HFQ_PSESM,HFQ_PSEU2	SwissProt_57.15.fasta	9353.9	0.998	1	1	1	0.000124	0.186	LQGTIESFDQFVILLK	K	N	0.997	76.3	34.4	68.5	0	1	0	0	1	2	1851.03
Sple 1 run2	Mudpit_20131204-A12 (F010736)	Protein recT OS=Escherichia coli (strain K12) GN=recT PE=1 SV=1	RECT_ECOLI	SwissProt_57.15.fasta	29721.6	0.977	1	1	2	0.000248	0.0335	NVQLIIGYR	K	G	0.987	36.2	35.7	8.03	0	2	0	0	2	2	1075.63
Sple 1 run2	Mudpit_20131204-A12 (F010736)	Quinoprotein ethanol dehydrogenase OS=Pseudomonas putida GN=qedA PE=1 SV=1	QEDH_PSEPU		0	1	2	2	3	0.000372	0	LPLWAGVLATK	?	?	0.997	51.5	31	40.6	0	2	0	0	2	2	1168.71
Sple 1 run2	Mudpit_20131204-A12 (F010736)	Quinoprotein ethanol dehydrogenase OS=Pseudomonas putida GN=qedA PE=1 SV=1	QEDH_PSEPU		0	1	2	2	3	0.000372	0	TGRPVENEGQRPAKPLPGETK	?	?	0.922	19.1	36.3	14.4	0	0	0	1	1	2	2261.2
Sple 1 run2	Mudpit_20131204-A12 (F010736)	Ribose-5-phosphate isomerase A OS=Lactobacillus acidophilus GN=rpiA PE=3 SV=1	RPIA_LACAC,RPIA_LACH4	SwissProt_57.15.fasta	25346.5	0.978	1	1	1	0.000124	0.0391	VADNLDGIK	R	G	0.987	33.5	34.7	1.74	0	1	0	0	1	2	944.505
Sple 1 run2	Mudpit_20131204-A12 (F010736)	Ribosomal RNA small subunit methyltransferase H OS=Delftia acidovorans (strain DSM 14801 / SPH-1) GN=rsmH PE=3 SV=1	RSMH_DELAS		0	0.995	1	1	1	0.000124	0	IFINAELEELEQALEASLR	?	?	0.997	53.8	36.8	48.3	0	1	0	0	1	2	2188.15
Sple 1 run2	Mudpit_20131204-A12 (F010736)	RNA polymerase sigma factor rpoD OS=Buchnera aphidicola subsp. Acyrthosiphon pisum GN=rpoD PE=3 SV=1	RPOD_BUCAI,RPOD_BUCAP,RPOD_BUCBP,RPOD_CAUCR,RPOD_COXBU,RPOD_ECOLI,RPOD_HAEIN,RPOD_NEIGO,RPOD_PSEAE,RPOD_PSEFL,RPOD_PSEPU,RPOD_RHOCA,RPOD_RHOCB,RPOD_RICBR,RPOD_RICCN,RPOD_RICFE,RPOD_RICPR,RPOD_RICTY,RPOD_SALTI,RPOD_SALTY,RPOD_SHEVD,RPOD_XANAC,RPOD_XANCP,RPOD_XYLFA,RPOD_XYLFT	SwissProt_57.15.fasta	71052.5	0.884	1	1	1	0.000124	0.0163	FSTYATWWIR	K	Q	0.929	26.8	34.2	26.8	0	1	0	0	1	2	1330.66
Sple 1 run2	Mudpit_20131204-A12 (F010736)	sn-glycerol-3-phosphate import ATP-binding protein ugpC 2 OS=Rhizobium etli (strain CFN 42 / ATCC 51251) GN=ugpC2 PE=3 SV=1	UGPC2_RHIEC	SwissProt_57.15.fasta	39798.1	0.994	1	1	1	0.000124	0.0379	VFLFDEPLSNLDAK	K	L	0.993	43.8	36.5	35.3	0	1	0	0	1	2	1607.83
Sple 1 run2	Mudpit_20131204-A12 (F010736)	Solvent efflux pump outer membrane protein srpC OS=Pseudomonas putida GN=srpC PE=2 SV=1	SRPC_PSEPU,TTGI_PSEPU	SwissProt_57.15.fasta	51389.1	0.948	1	1	1	0.000124	0.0191	EVADGLAAR	R	G	0.897	24.5	33.7	5.65	0	1	0	0	1	2	901.474
Sple 1 run2	Mudpit_20131204-A12 (F010736)	Succinyl-CoA ligase [ADP-forming] subunit beta OS=Pseudomonas putida (strain GB-1) GN=sucC PE=3 SV=1	SUCC_PSEPG	SwissProt_57.15.fasta	41153.3	0.999	1	2	2	0.000248	0.0541	IILSDSNVAAVLVNIFGGIVR	K	C	0.997	62.9	29.7	58.8	0	1	1	0	2	2	2170.26
Sple 1 run2	Mudpit_20131204-A12 (F010736)	Trigger factor OS=Acidovorax sp. (strain JS42) GN=tig PE=3 SV=1	TIG_ACIET,TIG_ACISJ,TIG_DELAS,TIG_LEPCP,TIG_METPP	SwissProt_57.15.fasta	0	0.942	1	1	2	0.000248	0.0206	VPMSVVAQR	K	Y	0.966	31.6	37.4	18.1	0	2	0	0	2	2	1002.54
Sple 1 run2	Mudpit_20131204-A12 (F010736)	UDP-N-acetylmuramoylalanine--D-glutamate ligase OS=Nitrosospira multiformis (strain ATCC 25196 / NCIMB 11849) GN=murD PE=3 SV=1	MURD_NITMU	SwissProt_57.15.fasta	49802.6	0.937	1	1	2	0.000248	0.019	AEAFVAAVR	R	S	0.962	33.7	37.1	11.7	0	2	0	0	2	2	933.515
Sple 1 run2	Mudpit_20131204-A12 (F010736)	Uncharacterized protein yeaG OS=Escherichia coli O157:H7 GN=yeaG PE=3 SV=1	YEAG_ECO57,YEAG_ECOL6,YEAG_ECOLI	SwissProt_57.15.fasta	74483	0.997	2	2	2	0.000248	0.0311	IEKPAGISNPK	K	D	0.953	23.5	33.1	14.4	0	0	1	0	1	2	1153.66
Sple 1 run2	Mudpit_20131204-A12 (F010736)	Uncharacterized protein yeaG OS=Escherichia coli O157:H7 GN=yeaG PE=3 SV=1	YEAG_ECO57,YEAG_ECOL6,YEAG_ECOLI	SwissProt_57.15.fasta	74483	0.997	2	2	2	0.000248	0.0311	NEIVNFVLR	R	A	0.942	38.7	37.6	21.1	0	1	0	0	1	2	1103.62
Sple 1 run2	Mudpit_20131204-A12 (F010736)	Uridine phosphorylase OS=Escherichia coli (strain K12) GN=udp PE=1 SV=3	UDP_ECOLI,UDP_ENTAE,UDP_KLEPN,UDP_SALTI,UDP_SALTY	SwissProt_57.15.fasta	27158.7	0.964	1	1	1	0.000124	0.0474	TQQEIPNAETMK	R	Q	0.979	30.4	32.2	19.9	0	1	0	0	1	2	1405.66
Sple 1 run2	Mudpit_20131204-A12 (F010736)	UTP--glucose-1-phosphate uridylyltransferase OS=Pseudomonas aeruginosa GN=galU PE=3 SV=1	GALU2_PSEAI		0	0.931	1	1	1	0.000124	0	EMLPVVNKPLIQYGVEEALDAGLNEISIVTGR	?	?	0.959	24.8	33.7	22.5	0	0	1	0	1	2	3483.84
