# Supplementary material for: Selenite Reduction by Anaerobic Microbial Aggregates: Microbial Community Structure, and Proteins Associated to the Produced Selenium Spheres
Source: Front Microbiol. 2016 Apr 26;7:571. doi: 10.3389/fmicb.2016.00571 (PMC4844624; doi:10.3389/fmicb.2016.00571)
Supplement: Supplementary file 1 [file Data_Sheet_1.ZIP › Supporting_Table_S4.xlsx]

## Sheet: by function
Report for the proteomic analysis of the proteins retrieved from the extracellular matrix of the inoculum granular sludge
MS/MS sample name	Protein name	Protein accession numbers	Database sources	Protein molecular weight (Da)	Protein identification probability	Number of unique peptides	Number of unique spectra	Number of total spectra	Percentage of total spectra	Percentage sequence coverage	Peptide sequence	Previous amino acid	Next amino acid	Best Peptide identification probability	Best Mascot Ion score	Best Mascot Identity score	Best Mascot Delta Ion score	Number of identified +1H spectra	Number of identified +2H spectra	Number of identified +3H spectra	Number of identified +4H spectra	Number of enzymatic termini	Calculated +1H Peptide Mass (AMU)	Median Retention Time	Total Precursor Intensity	Total TIC	Peptide start index	Peptide stop index	Star Category	Assigned	Other Proteins
AB	30S ribosomal protein S10 OS=Geobacter bemidjiensis (strain Bem / ATCC BAA-1014 / DSM 16622) GN=rpsJ PE=3 SV=1	RS10_GEOBB,RS10_GEOSL,RS10_GEOSM	SwissProt_57.15.fasta	11498.9	0.972	1	1	1	0.00021	0.127	VAGPIPLPTVINK	R	Y	0.983	42.2	31.8	42.2	0	1	0	0	2	1318.81	2251		111969	36	48	Empty	TRUE
AB	30S ribosomal protein S10 OS=Geobacter bemidjiensis (strain Bem / ATCC BAA-1014 / DSM 16622) GN=rpsJ PE=3 SV=1	RS10_GEOBB,RS10_GEOSL,RS10_GEOSM	SwissProt_57.15.fasta	11498.9	0.993	1	1	2	0.00039	0.127	VAGPIPLPTVINK	R	Y	0.995	48.2	31.8	48.2	0	2	0	0	2	1318.81	2248		383656	36	48	Empty	TRUE
AB	30S ribosomal protein S2 OS=Wolbachia pipientis subsp. Culex pipiens (strain wPip) GN=rpsB PE=3 SV=1	RS2_WOLPP	SwissProt_57.15.fasta	30441.5	0.95	1	1	1	0.000147	0.0369	KLDKELGGIR	K	E	0.962	44.5	38	14.7	0	1	0	0	2	1128.67	1790		359254	147	156	Empty	TRUE
AB	3-dehydroquinate synthase OS=Proteus mirabilis (strain HI4320) GN=aroB PE=3 SV=1	AROB_PROMH	SwissProt_57.15.fasta	39699.7	0.95	1	1	1	0.000195	0.0192	VIQLLKK	R	A	0.9	31.5	27.6	6.47	0	1	0	0	2	841.587	1734		269673	294	300	Empty	TRUE
AB	50S ribosomal protein L4 OS=Methylobacterium radiotolerans (strain ATCC 27329 / DSM 1819 / JCM 2831) GN=rplD PE=3 SV=1	RL4_METRJ,RL4_PHEZH	SwissProt_57.15.fasta	22600.8	0.959	1	1	2	0.00039	0.0631	VRALALRHALSSK	K	A	0.973	34.4	29.8	22.1	0	2	0	0	2	1421.87	1906.5		364519	104	116	Empty	TRUE
AB	6,7-dimethyl-8-ribityllumazine synthase OS=Methanoculleus marisnigri (strain ATCC 35101 / DSM 1498 / JR1) GN=ribH PE=3 SV=1	RISB_METMJ	SwissProt_57.15.fasta	14895.4	0.968	1	1	3	0.000585	0.0741	LGFVVAEFNR	K	D	0.979	45	38.7	21.6	0	3	0	0	2	1151.62	2311		220652	5	14	Empty	TRUE
AB	60 kDa chaperonin OS=Geobacter sulfurreducens GN=groL PE=3 SV=1	CH60_GEOSL	SwissProt_57.15.fasta	58150.2	1	2	2	3	0.00044	0.0386	VEDALHATR	R	A	0.989	54.1	37.4	45.3	0	2	0	0	2	1011.52	1475.5		587043	396	404	Empty	TRUE
AB	61 kDa chaperonin OS=Geobacter sulfurreducens GN=groL PE=3 SV=1	CH60_GEOSL	SwissProt_57.15.fasta	58151.2	1	2	2	3	0.00044	0.0386	VGAATETEMK	K	E	0.965	42.7	35.4	35.2	0	2	0	0	2	1052.49	1298		227184	381	390	Empty	TRUE
AB	62 kDa chaperonin OS=Geobacter sulfurreducens GN=groL PE=3 SV=1	CH60_GEOSL	SwissProt_57.15.fasta	58152.2	1	2	2	3	0.00044	0.0386	VGAATETEMKEK	K	K	0.946	40.6	36.9	26.8	0	1	0	0	2	1309.63	1264		61494.4	381	392	Empty	TRUE
AB	Acetyl-CoA decarbonylase/synthase complex subunit alpha OS=Methanothrix soehngenii GN=cdhA PE=1 SV=1	ACDA_METSO	SwissProt_57.15.fasta	88153.2	0.99	1	1	1	0.000162	0.0101	TAVAVKPK	R	R	0.941	38.4	33.9	23.1	0	1	0	0	2	813.519	1294		66472.9	374	381	Empty	TRUE
AB	Acetyl-CoA decarbonylase/synthase complex subunit alpha OS=Methanothrix soehngenii GN=cdhA PE=1 SV=1	ACDA_METSO	SwissProt_57.15.fasta	88153.2	0.999	2	2	3	0.00044	0.0189	AGEVAIR	K	T	0.897	35.8	37.6	4.86	0	1	0	0	2	715.41	1538		422049	367	373	Empty	TRUE
AB	Acetyl-CoA decarbonylase/synthase complex subunit alpha OS=Methanothrix soehngenii GN=cdhA PE=1 SV=1	ACDA_METSO	SwissProt_57.15.fasta	88153.2	0.998	1	1	1	0.00021	0.0252	FISGPLRPADVSFDPTNIPR	K	K	0.992	42.3	38.8	37.9	0	0	1	0	2	2199.16	2273		71174.5	768	787	Empty	TRUE
AB	Acetyl-CoA decarbonylase/synthase complex subunit alpha OS=Methanothrix soehngenii GN=cdhA PE=1 SV=1	ACDA_METSO	SwissProt_57.15.fasta	88153.2	0.998	1	1	1	0.000195	0.00883	AGEVAIR	K	T	0.9	33.7	37.6	9.34	0	1	0	0	2	715.41	1632		75934.3	367	373	Empty	TRUE
AB	Acetyl-CoA decarbonylase/synthase complex subunit alpha OS=Methanothrix soehngenii GN=cdhA PE=1 SV=2	ACDA_METSO	SwissProt_57.15.fasta	88154.2	0.999	2	2	3	0.00044	0.0189	TAVAVKPK	R	R	0.952	38.2	33.6	24	0	2	0	0	2	813.519	1273.5		389622	374	381	Empty	TRUE
AB	Acetyl-CoA decarbonylase/synthase complex subunit epsilon OS=Methanothrix soehngenii GN=cdhB PE=1 SV=1	ACDE_METSO	SwissProt_57.15.fasta	21009.5	1	4	5	13	0.00211	0.299	MGIPIAATAHSVK	K	G	0.961	35.1	37.5	28.6	0	0	4	0	2	1311.71	1753		1888900	71	83	Empty	TRUE
AB	Acetyl-CoA decarbonylase/synthase complex subunit epsilon OS=Methanothrix soehngenii GN=cdhB PE=1 SV=1	ACDE_METSO	SwissProt_57.15.fasta	21009.5	1	4	5	10	0.00147	0.299	MGIPIAATAHSVK	K	G	0.953	36.1	37.9	28.2	0	1	2	0	2	1311.71	1726		2979470	71	83	Empty	TRUE
AB	Acetyl-CoA decarbonylase/synthase complex subunit epsilon OS=Methanothrix soehngenii GN=cdhB PE=1 SV=1	ACDE_METSO	SwissProt_57.15.fasta	21009.5	1	7	9	34	0.00715	0.578	GYLENVYQIGLHPLTNFLR	R	F	0.996	45.2	38.5	39.3	0	0	5	0	2	2247.19	2425		353098	89	107	Empty	TRUE
AB	Acetyl-CoA decarbonylase/synthase complex subunit epsilon OS=Methanothrix soehngenii GN=cdhB PE=1 SV=1	ACDE_METSO	SwissProt_57.15.fasta	21009.5	1	7	12	31	0.00604	0.578	GYLENVYQIGLHPLTNFLR	R	F	0.989	38.2	38.6	27.8	0	0	2	0	2	2247.19	2358		690147	89	107	Empty	TRUE
AB	Acetyl-CoA decarbonylase/synthase complex subunit epsilon OS=Methanothrix soehngenii GN=cdhB PE=1 SV=1	ACDE_METSO	SwissProt_57.15.fasta	21009.5	1	4	5	8	0.00466	0.31	GYLENVYQIGLHPLTNFLR	R	F	0.988	38.5	38.5	33.5	0	0	2	0	2	2247.19	1478		41997.8	89	107	Empty	TRUE
AB	Acetyl-CoA decarbonylase/synthase complex subunit epsilon OS=Methanothrix soehngenii GN=cdhB PE=1 SV=2	ACDE_METSO	SwissProt_57.15.fasta	21010.5	1	4	5	13	0.00211	0.299	NPIPFEMAQIPGPEMAK	K	T	0.962	45.5	37.1	40.9	0	2	0	0	2	1901.91	2128.5		238067	14	30	Empty	TRUE
AB	Acetyl-CoA decarbonylase/synthase complex subunit epsilon OS=Methanothrix soehngenii GN=cdhB PE=1 SV=2	ACDE_METSO	SwissProt_57.15.fasta	21010.5	1	4	5	10	0.00147	0.299	NPIPFEMAQIPGPEMAK	K	T	0.982	49.7	36.8	48.6	0	2	0	0	2	1901.91	2119.5		379949	14	30	Empty	TRUE
AB	Acetyl-CoA decarbonylase/synthase complex subunit epsilon OS=Methanothrix soehngenii GN=cdhB PE=1 SV=2	ACDE_METSO	SwissProt_57.15.fasta	21010.5	1	7	9	34	0.00715	0.578	MGIPIAATAHSVK	K	G	0.996	44.4	37.4	30.4	0	3	11	0	2	1311.71	1843.5		4766620	71	83	Empty	TRUE
AB	Acetyl-CoA decarbonylase/synthase complex subunit epsilon OS=Methanothrix soehngenii GN=cdhB PE=1 SV=2	ACDE_METSO	SwissProt_57.15.fasta	21010.5	1	7	12	31	0.00604	0.578	MGIPIAATAHSVK	K	G	0.997	60.3	37.6	26.8	0	3	7	0	2	1311.71	1838		4965890	71	83	Empty	TRUE
AB	Acetyl-CoA decarbonylase/synthase complex subunit epsilon OS=Methanothrix soehngenii GN=cdhB PE=1 SV=2	ACDE_METSO	SwissProt_57.15.fasta	21010.5	1	4	5	8	0.00466	0.31	MGIPIAATAHSVK	K	G	0.969	42.3	37.5	31.1	0	1	1	0	2	1311.71	1268.5		80541	71	83	Empty	TRUE
AB	Acetyl-CoA decarbonylase/synthase complex subunit epsilon OS=Methanothrix soehngenii GN=cdhB PE=1 SV=3	ACDE_METSO	SwissProt_57.15.fasta	21011.5	1	4	5	13	0.00211	0.299	RPLLVVGAELFDDPVMFDK	K	M	0.997	66.9	39.1	61.5	0	0	3	0	2	2177.13	2386		300702	46	64	Empty	TRUE
AB	Acetyl-CoA decarbonylase/synthase complex subunit epsilon OS=Methanothrix soehngenii GN=cdhB PE=1 SV=3	ACDE_METSO	SwissProt_57.15.fasta	21011.5	1	4	5	10	0.00147	0.299	RPLLVVGAELFDDPVMFDK	K	M	0.997	58.2	39.1	49.9	0	0	1	0	2	2177.13	2337		256386	46	64	Empty	TRUE
AB	Acetyl-CoA decarbonylase/synthase complex subunit epsilon OS=Methanothrix soehngenii GN=cdhB PE=1 SV=3	ACDE_METSO	SwissProt_57.15.fasta	21011.5	1	7	9	34	0.00715	0.578	NPIPFEMAQIPGPEMAK	K	T	0.968	43	37.1	35.9	0	3	0	0	2	1901.91	2171		235650	14	30	Empty	TRUE
AB	Acetyl-CoA decarbonylase/synthase complex subunit epsilon OS=Methanothrix soehngenii GN=cdhB PE=1 SV=3	ACDE_METSO	SwissProt_57.15.fasta	21011.5	1	7	12	31	0.00604	0.578	NPIPFEMAQIPGPEMAK	K	T	0.997	56.8	37.1	50.9	0	2	0	0	2	1901.91	2185.5		294525	14	30	Empty	TRUE
AB	Acetyl-CoA decarbonylase/synthase complex subunit epsilon OS=Methanothrix soehngenii GN=cdhB PE=1 SV=3	ACDE_METSO	SwissProt_57.15.fasta	21011.5	1	4	5	8	0.00466	0.31	RPLLVVGAELFDDPVMFDK	K	M	0.997	61.6	39.1	53.2	0	0	2	0	2	2177.13	1471		95547.5	46	64	Empty	TRUE
AB	Acetyl-CoA decarbonylase/synthase complex subunit epsilon OS=Methanothrix soehngenii GN=cdhB PE=1 SV=4	ACDE_METSO	SwissProt_57.15.fasta	21012.5	1	4	5	13	0.00211	0.299	VIGAIIR	K	K	0.9	45	29.7	15.1	0	4	0	0	2	741.498	1907		1298560	36	42	Empty	TRUE
AB	Acetyl-CoA decarbonylase/synthase complex subunit epsilon OS=Methanothrix soehngenii GN=cdhB PE=1 SV=4	ACDE_METSO	SwissProt_57.15.fasta	21012.5	1	4	5	10	0.00147	0.299	VIGAIIR	K	K	0.9	55.8	29.7	15.9	0	4	0	0	2	741.498	1894.5		2023900	36	42	Empty	TRUE
AB	Acetyl-CoA decarbonylase/synthase complex subunit epsilon OS=Methanothrix soehngenii GN=cdhB PE=1 SV=4	ACDE_METSO	SwissProt_57.15.fasta	21012.5	1	7	9	34	0.00715	0.578	RPLLVVGAELFDDPVMFDK	K	M	0.997	62.8	39	48.8	0	0	3	0	2	2177.13	2404		271908	46	64	Empty	TRUE
AB	Acetyl-CoA decarbonylase/synthase complex subunit epsilon OS=Methanothrix soehngenii GN=cdhB PE=1 SV=4	ACDE_METSO	SwissProt_57.15.fasta	21012.5	1	7	12	31	0.00604	0.578	RPLLVVGAELFDDPVMFDK	K	M	0.997	70.3	39	61.7	0	2	2	0	2	2177.13	2350.5		1565580	46	64	Empty	TRUE
AB	Acetyl-CoA decarbonylase/synthase complex subunit epsilon OS=Methanothrix soehngenii GN=cdhB PE=1 SV=4	ACDE_METSO	SwissProt_57.15.fasta	21012.5	1	4	5	8	0.00466	0.31	VIGAIIR	K	K	0.9	40.9	29.7	14.1	0	2	0	0	2	741.498	1337		56315.4	36	42	Empty	TRUE
AB	Acetyl-CoA decarbonylase/synthase complex subunit epsilon OS=Methanothrix soehngenii GN=cdhB PE=1 SV=5	ACDE_METSO	SwissProt_57.15.fasta	21013.5	1	7	9	34	0.00715	0.578	VIGAIIR	K	K	0.9	50	29.7	17.3	0	6	0	0	2	741.498	2001		2414060	36	42	Empty	TRUE
AB	Acetyl-CoA decarbonylase/synthase complex subunit epsilon OS=Methanothrix soehngenii GN=cdhB PE=1 SV=5	ACDE_METSO	SwissProt_57.15.fasta	21013.5	1	7	12	31	0.00604	0.578	VIGAIIR	K	K	0.9	40	29.7	14.1	0	7	0	0	2	741.498	2011		2619070	36	42	Empty	TRUE
AB	Acetyl-CoA decarbonylase/synthase complex subunit epsilon OS=Methanothrix soehngenii GN=cdhB PE=1 SV=6	ACDE_METSO	SwissProt_57.15.fasta	21014.5	1	7	9	34	0.00715	0.578	YYHVNADMTFGNLAFNPDDYHAAVDEVIAAMK	R	-	0.997	32.3	31.9	31.6	0	0	0	2	2	3634.63	2385.5		134802	155	186	Empty	TRUE
AB	Acetyl-CoA decarbonylase/synthase complex subunit epsilon OS=Methanothrix soehngenii GN=cdhB PE=1 SV=6	ACDE_METSO	SwissProt_57.15.fasta	21014.5	1	7	12	31	0.00604	0.578	YYHVNADMTFGNLAFNPDDYHAAVDEVIAAMK	R	-	0.997	37.3	30.5	36.6	0	0	0	2	2	3634.63	2336		422188	155	186	Empty	TRUE
AB	Acetyl-CoA decarbonylase/synthase complex subunit epsilon OS=Methanothrix soehngenii GN=cdhB PE=1 SV=7	ACDE_METSO	SwissProt_57.15.fasta	21015.5	1	7	9	34	0.00715	0.578	YYHVNADMTFGNLAFNPDDYHAAVDEVIAAMKK	R	-	0.902	16.8	34.2	13.6	0	0	0	0	2	3762.72	2369		157583	155	187	Empty	TRUE
AB	Acetyl-CoA decarbonylase/synthase complex subunit epsilon OS=Methanothrix soehngenii GN=cdhB PE=1 SV=7	ACDE_METSO	SwissProt_57.15.fasta	21015.5	1	7	12	31	0.00604	0.578	YYHVNADMTFGNLAFNPDDYHAAVDEVIAAMKK	R	-	0.997	46.4	33	39.9	0	0	0	3	2	3762.72	2324.5		683168	155	187	Empty	TRUE
AB	Acetyl-coenzyme A synthetase OS=Methanothrix soehngenii GN=acsA PE=1 SV=1	ACSA_METSO	SwissProt_57.15.fasta	75528.1	0.971	1	1	1	0.000147	0.0164	DKDGYFFIQGR	R	I	0.964	43.1	36	32.9	0	1	0	0	2	1345.65	2117		342527	534	544	Empty	TRUE
AB10 (F006306)	Aldehyde oxidoreductase OS=Desulfovibrio gigas GN=mop PE=1 SV=1	MOP_DESGI	SwissProt_57.15.fasta	97035.2	0.995	1	1	2	0.00049	0.0121	ITGLITFPTNK	R	G	0.991	50.4	38	34.3	0	2	0	0	2	1204.69	2950.5		34409.1	251	261	Empty	TRUE
AB15 (F006308)	Aldehyde oxidoreductase OS=Desulfovibrio gigas GN=mop PE=1 SV=1	MOP_DESGI	SwissProt_57.15.fasta	97035.2	0.989	1	1	4	0.000713	0.0121	ITGLITFPTNK	R	G	0.986	50.7	37.5	35.9	0	4	0	0	2	1204.69	2986		119537	251	261	Empty	TRUE
AB30 (F006310)	Aldehyde oxidoreductase OS=Desulfovibrio gigas GN=mop PE=1 SV=1	MOP_DESGI	SwissProt_57.15.fasta	97035.2	0.969	1	1	3	0.000516	0.0121	ITGLITFPTNK	R	G	0.988	51.9	38	36.6	0	3	0	0	2	1204.69	2955		125635	251	261	Empty	TRUE
AB	Aldehyde oxidoreductase OS=Desulfovibrio gigas GN=mop PE=1 SV=1	MOP_DESGI	SwissProt_57.15.fasta	97035.2	0.985	1	1	3	0.000487	0.0121	ITGLITFPTNK	R	G	0.963	47.2	38.5	38.4	0	3	0	0	2	1204.69	2202		670719	251	261	Empty	TRUE
AB	Aldehyde oxidoreductase OS=Desulfovibrio gigas GN=mop PE=1 SV=1	MOP_DESGI	SwissProt_57.15.fasta	97035.2	0.989	1	1	2	0.000293	0.0121	ITGLITFPTNK	R	G	0.979	50.1	38.5	40.8	0	2	0	0	2	1204.69	2191		895277	251	261	Empty	TRUE
AB	ATP synthase subunit c OS=Syntrophobacter fumaroxidans (strain DSM 10017 / MPOB) GN=atpE PE=3 SV=1	ATPL_SYNFM	SwissProt_57.15.fasta	9130	0.961	1	1	3	0.000631	0.0889	GAVEGIAR	R	N	0.976	44.5	36.4	10.5	0	3	0	0	2	772.431	1633		383671	32	39	Empty	TRUE
AB	ATP synthase subunit c OS=Syntrophobacter fumaroxidans (strain DSM 10017 / MPOB) GN=atpE PE=3 SV=1	ATPL_SYNFM	SwissProt_57.15.fasta	9130	0.976	1	1	2	0.00039	0.0889	GAVEGIAR	R	N	0.984	44.5	36.4	12.7	0	2	0	0	2	772.431	1652		484518	32	39	Empty	TRUE
AB	Desulfoferrodoxin OS=Pelobacter carbinolicus (strain DSM 2380 / Gra Bd 1) GN=dfx PE=3 SV=1	DFX_PELCD	SwissProt_57.15.fasta	13877.9	0.965	1	1	2	0.000421	0.0873	VGSVAHPMEEK	K	H	0.979	45.3	36.5	33.2	0	2	0	0	2	1199.57	1377.5		37574.1	64	74	Empty	TRUE
AB	F420-dependent methylenetetrahydromethanopterin dehydrogenase OS=Methanosphaerula palustris (strain ATCC BAA-1556 / DSM 19958 / E1-9c) GN=mtd PE=3 SV=1	MTD_METPE	SwissProt_57.15.fasta	30351.9	0.971	1	1	2	0.000293	0.0321	VLALTGAFR	K	K	0.978	48.3	37.3	0	0	2	0	0	2	947.567	2173		368580	144	152	Empty	TRUE
AB10 (F006306)	Glutamate 5-kinase OS=Clostridium acetobutylicum GN=proB PE=3 SV=1	PROB_CLOAB	SwissProt_57.15.fasta	28782	0.947	1	1	3	0.000735	0.0337	LGTGGMATK	K	I	0.985	47.3	37.8	13.2	0	3	0	0	2	851.429	2260		103875	216	224	Empty	TRUE
AB30 (F006310)	Glutamate 5-kinase OS=Clostridium acetobutylicum GN=proB PE=3 SV=1	PROB_CLOAB	SwissProt_57.15.fasta	28782	0.928	1	1	4	0.000689	0.0337	LGTGGMATK	K	I	0.971	46.8	38.9	13.2	0	4	0	0	2	851.429	2215		311432	216	224	Empty	TRUE
AB10 (F006306)	High-molecular weight cobalt-containing nitrile hydratase subunit alpha OS=Rhodococcus rhodochrous GN=nhhA PE=1 SV=3	NHA1_RHORH	SwissProt_57.15.fasta	22834.3	1	2	2	9	0.0022	0.108	DFGFDIPDEVEVR	R	V	0.997	59	35.3	49.8	0	7	0	0	2	1537.72	3355		70586.9	140	152	Empty	TRUE
AB10 (F006306)	High-molecular weight cobalt-containing nitrile hydratase subunit alpha OS=Rhodococcus rhodochrous GN=nhhA PE=1 SV=3	NHA1_RHORH	SwissProt_57.15.fasta	22834.3	1	2	2	9	0.0022	0.108	VWDSSSEIR	R	Y	0.952	38	36.3	11.4	0	2	0	0	2	1078.52	2231		52756.1	153	161	Empty	TRUE
AB15 (F006308)	High-molecular weight cobalt-containing nitrile hydratase subunit alpha OS=Rhodococcus rhodochrous GN=nhhA PE=1 SV=3	NHA1_RHORH	SwissProt_57.15.fasta	22834.3	1	1	1	8	0.00143	0.064	DFGFDIPDEVEVR	R	V	0.997	61.8	34.9	41.3	0	8	0	0	2	1537.72	3367.5		267126	140	152	Empty	TRUE
AB	High-molecular weight cobalt-containing nitrile hydratase subunit alpha OS=Rhodococcus rhodochrous GN=nhhA PE=1 SV=3	NHA1_RHORH	SwissProt_57.15.fasta	22834.3	0.998	1	1	1	0.00021	0.064	DFGFDIPDEVEVR	R	V	0.983	46.5	35.9	25.9	0	1	0	0	2	1537.72	2408		56416.1	140	152	Empty	TRUE
AB	High-molecular weight cobalt-containing nitrile hydratase subunit alpha OS=Rhodococcus rhodochrous GN=nhhA PE=1 SV=3	NHA1_RHORH	SwissProt_57.15.fasta	22834.3	1	2	2	3	0.000585	0.108	DFGFDIPDEVEVR	R	V	0.991	46.9	34.9	27	0	1	0	0	2	1537.72	2350		266332	140	152	Empty	TRUE
AB	High-molecular weight cobalt-containing nitrile hydratase subunit alpha OS=Rhodococcus rhodochrous GN=nhhA PE=1 SV=4	NHA1_RHORH	SwissProt_57.15.fasta	22835.3	1	2	2	3	0.000585	0.108	VWDSSSEIR	R	Y	0.99	47.8	36.2	27.7	0	2	0	0	2	1078.52	1909.5		306508	153	161	Empty	TRUE
AB15 (F006308)	Hydroxymethylpyrimidine/phosphomethylpyrimidine kinase OS=Escherichia coli (strain K12) GN=thiD PE=1 SV=1	THID_ECOLI,THID_SALTY	SwissProt_57.15.fasta	28633.8	0.993	1	1	1	0.000178	0.0677	IEPDFVAAQLDSVFSDVR	R	I	0.997	73	39.1	67.4	0	1	0	0	2	2008	3340		10410.3	55	72	Empty	TRUE
AB	Hydroxymethylpyrimidine/phosphomethylpyrimidine kinase OS=Escherichia coli (strain K12) GN=thiD PE=1 SV=1	THID_ECOLI	SwissProt_57.15.fasta	28633.8	1	1	1	6	0.000975	0.0677	IEPDFVAAQLDSVFSDVR	R	I	0.997	77.9	39	73.5	0	6	0	0	2	2008	2417		394328	55	72	Empty	TRUE
AB	Hydroxymethylpyrimidine/phosphomethylpyrimidine kinase OS=Escherichia coli (strain K12) GN=thiD PE=1 SV=1	THID_ECOLI	SwissProt_57.15.fasta	28633.8	1	3	3	7	0.00103	0.199	IEPDFVAAQLDSVFSDVR	R	I	0.997	85.8	39	80.1	0	4	0	0	2	2008	2360		662964	55	72	Empty	TRUE
AB	Hydroxymethylpyrimidine/phosphomethylpyrimidine kinase OS=Escherichia coli (strain K12) GN=thiD PE=1 SV=1	THID_ECOLI	SwissProt_57.15.fasta	28633.8	0.996	1	1	1	0.000195	0.0677	IEPDFVAAQLDSVFSDVR	R	I	0.997	73.1	38.6	70.4	0	1	0	0	2	2008	2369		36572.9	55	72	Empty	TRUE
AB	Hydroxymethylpyrimidine/phosphomethylpyrimidine kinase OS=Escherichia coli (strain K12) GN=thiD PE=1 SV=2	THID_ECOLI	SwissProt_57.15.fasta	28634.8	1	3	3	7	0.00103	0.199	LLPQVSLITPNLPEAAALLDAPHAR	R	T	0.949	30.4	32.7	29.5	0	0	1	0	2	2620.48	2345		172591	129	153	Empty	TRUE
AB	Hydroxymethylpyrimidine/phosphomethylpyrimidine kinase OS=Escherichia coli (strain K12) GN=thiD PE=1 SV=3	THID_ECOLI	SwissProt_57.15.fasta	28635.8	1	3	3	7	0.00103	0.199	TEQEMLEQGR	R	S	0.98	44.5	32.7	24.8	0	2	0	0	2	1236.55	1523.5		482360	154	163	Empty	TRUE
AB	Lysine-sensitive aspartokinase 3 OS=Escherichia coli (strain K12) GN=lysC PE=1 SV=2	AK3_ECOLI	SwissProt_57.15.fasta	48532.8	0.98	1	1	3	0.000487	0.0267	SADIVLSDANVR	R	L	0.951	45.3	39.1	31.1	0	3	0	0	2	1259.66	1947		740398	23	34	Empty	TRUE
AB	Lysine-sensitive aspartokinase 3 OS=Escherichia coli (strain K12) GN=lysC PE=1 SV=2	AK3_ECOLI	SwissProt_57.15.fasta	48532.8	1	2	3	5	0.000733	0.069	AEPDIAALAELAALQLLPR	R	L	0.971	44.2	35.2	30.8	0	2	1	0	2	1975.12	2377		111965	155	173	Empty	TRUE
AB	Lysine-sensitive aspartokinase 3 OS=Escherichia coli (strain K12) GN=lysC PE=1 SV=3	AK3_ECOLI	SwissProt_57.15.fasta	48533.8	1	2	3	5	0.000733	0.069	SADIVLSDANVR	R	L	0.996	64.5	39.1	51.2	0	2	0	0	2	1259.66	1933.5		1048660	23	34	Empty	TRUE
AB	Methyl-coenzyme M reductase I subunit gamma OS=Methanocaldococcus jannaschii GN=mcrG PE=3 SV=1	MCRG_METJA,MCRG_METVA,MCRG_METVO,MCRZ_METFV,MCRZ_METJA,MCRZ_METTH,MCRZ_METTM	SwissProt_57.15.fasta	30174.9	0.959	1	1	2	0.000325	0.0385	GATVHGHSLR	R	L	0.965	49.2	39.9	36.7	0	2	0	0	2	1034.55	1293		139531	156	165	Empty	TRUE
AB	Methyl-coenzyme M reductase I subunit gamma OS=Methanocaldococcus jannaschii GN=mcrG PE=3 SV=1	MCRG_METJA,MCRG_METVA,MCRG_METVO,MCRZ_METFV,MCRZ_METJA,MCRZ_METTH,MCRZ_METTM	SwissProt_57.15.fasta	30174.9	0.962	1	1	2	0.000293	0.0385	GATVHGHSLR	R	L	0.971	48.7	40	30.4	0	2	0	0	2	1034.55	1305.5		571613	156	165	Empty	TRUE
AB	Methyl-coenzyme M reductase I subunit gamma OS=Methanocaldococcus jannaschii GN=mcrG PE=3 SV=1	MCRG_METJA,MCRG_METVA,MCRG_METVO,MCRZ_METFV,MCRZ_METJA,MCRZ_METTH,MCRZ_METTM	SwissProt_57.15.fasta	29782.2	0.989	1	1	2	0.00039	0.0385	GATVHGHSLR	R	L	0.993	52.7	39.3	39.9	0	2	0	0	2	1034.55	1375		120761	156	165	Empty	TRUE
AB	Methyl-coenzyme M reductase subunit gamma OS=Methanosarcina barkeri (strain Fusaro / DSM 804) GN=mcrG PE=1 SV=3	MCRG_METBF	SwissProt_57.15.fasta	27811.3	0.984	1	1	3	0.00044	0.0403	GVDPGTLSGR	R	Q	0.987	51.9	35.9	34.4	0	3	0	0	2	958.495	1670		1654390	112	121	Empty	TRUE
AB	Methyl-coenzyme M reductase subunit gamma OS=Methanosarcina barkeri (strain Fusaro / DSM 804) GN=mcrG PE=1 SV=3	MCRG_METBF	SwissProt_57.15.fasta	27811.3	0.973	1	1	3	0.000585	0.0403	GVDPGTLSGR	R	Q	0.982	43.2	35.9	24.7	0	3	0	0	2	958.495	1761		423202	112	121	Empty	TRUE
AB10 (F006306)	Molybdopterin synthase sulfur carrier subunit OS=Escherichia coli (strain K12) GN=moaD PE=1 SV=2	MOAD_ECOLI	SwissProt_57.15.fasta	8757.8	0.974	1	1	1	0.000245	0.259	ELVGTDATEVAADFPTVEALR	R	Q	0.993	53.1	38.6	45	0	1	0	0	2	2204.11	3260		5966.53	12	32	Empty	TRUE
AB15 (F006308)	Molybdopterin synthase sulfur carrier subunit OS=Escherichia coli (strain K12) GN=moaD PE=1 SV=2	MOAD_ECOLI	SwissProt_57.15.fasta	8757.8	0.993	1	1	1	0.000178	0.259	ELVGTDATEVAADFPTVEALR	R	Q	0.997	83.7	38.5	79.1	0	1	0	0	2	2204.11	3278		16192.7	12	32	Empty	TRUE
AB30 (F006310)	Molybdopterin synthase sulfur carrier subunit OS=Escherichia coli (strain K12) GN=moaD PE=1 SV=2	MOAD_ECOLI	SwissProt_57.15.fasta	8757.8	0.938	1	1	2	0.000344	0.259	ELVGTDATEVAADFPTVEALR	R	Q	0.975	47.8	38.7	34.7	0	2	0	0	2	2204.11	3267		37765.5	12	32	Empty	TRUE
AB10 (F006306)	Mycothiol acetyltransferase OS=Thermobifida fusca (strain YX) GN=mshD PE=3 SV=1	MSHD_THEFY		0	0.708	1	1	1	0.000245	0	DADGVAALSEQTLLR	?	?	0.902	30.6	39.5	10.9	0	0	1	0	2	1558.81	2010		96681.8	0	0	Empty	TRUE
AB15 (F006308)	Mycothiol acetyltransferase OS=Thermobifida fusca (strain YX) GN=mshD PE=3 SV=1	MSHD_THEFY		0	0.966	1	1	2	0.000356	0	DADGVAALSEQTLLR	?	?	0.986	39.8	39.5	19.8	0	0	2	0	2	1558.81	2072		305782	0	0	Empty	TRUE
AB	Mycothiol acetyltransferase OS=Thermobifida fusca (strain YX) GN=mshD PE=3 SV=1	MSHD_THEFY		0	0.974	1	1	1	0.000583	0	DADGVAALSEQTLLR	?	?	0.98	36.7	39.1	15.8	0	0	1	0	2	1558.81	1231		62763.7	0	0	Empty	TRUE
AB	Nitrogen regulatory protein P-II OS=Rhizobium loti GN=glnB PE=3 SV=1	GLNB_RHILO	SwissProt_57.15.fasta	12200.2	0.985	1	1	2	0.000325	0.0982	GAEYVVDFLPK	R	V	0.981	53.8	38.8	29.6	0	2	0	0	2	1237.65	2312.5		177386	48	58	Empty	TRUE
AB	Nitrogen regulatory protein P-II OS=Rhizobium loti GN=glnB PE=3 SV=1	GLNB_RHILO	SwissProt_57.15.fasta	12200.2	0.981	1	1	2	0.000293	0.0982	GAEYVVDFLPK	R	V	0.973	48.5	38.9	26.7	0	2	0	0	2	1237.65	2276.5		618281	48	58	Empty	TRUE
AB	Nitrogen regulatory protein P-II OS=Rhizobium loti GN=glnB PE=3 SV=1	GLNB_RHILO	SwissProt_57.15.fasta	12200.2	0.974	1	1	2	0.000421	0.0982	GAEYVVDFLPK	R	V	0.961	43.4	38.7	24.5	0	2	0	0	2	1237.65	2365		222732	48	58	Empty	TRUE
AB	Nitrogen regulatory protein P-II OS=Rhizobium loti GN=glnB PE=3 SV=1	GLNB_RHILO	SwissProt_57.15.fasta	12200.2	0.999	1	1	2	0.00039	0.0982	GAEYVVDFLPK	R	V	0.973	43.2	38.7	26.9	0	2	0	0	2	1237.65	2317.5		308784	48	58	Empty	TRUE
AB	Phenylalanyl-tRNA synthetase alpha chain OS=Geobacter sp. (strain FRC-32) GN=pheS PE=3 SV=1	SYFA_GEOSF	SwissProt_57.15.fasta	37721.9	0.983	1	1	3	0.000585	0.0266	IDAAALQIR	R	E	0.989	46.5	36	16.3	0	3	0	0	2	970.568	2000		489064	72	80	Empty	TRUE
AB	PR domain zinc finger protein 10 OS=Danio rerio GN=prdm10 PE=3 SV=2	PRD10_DANRE	SwissProt_57.15.fasta	126178	0.95	1	1	2	0.000325	0.00714	FLGGVFTK	R	R	0.958	43.4	35.7	18.3	0	2	0	0	2	868.493	2113		811611	182	189	Empty	TRUE
AB	Probable E3 ubiquitin-protein ligase TOM1 OS=Ashbya gossypii GN=TOM1 PE=3 SV=1	TOM1_ASHGO	SwissProt_57.15.fasta	372397	0.959	1	1	3	0.00175	0.00246	IGLSSIPR	R	L	0.968	40.2	35.5	0.62	0	3	0	0	2	842.51	939		18742.1	2181	2188	Empty	TRUE
AB	Proteasome subunit alpha OS=Methanoculleus marisnigri (strain ATCC 35101 / DSM 1498 / JR1) GN=psmA PE=3 SV=1	PSA_METMJ		0	0.989	0	0	0	0	0	AITVFSPDGR	?	?	0.896	35.1	39.4	13.1	0	1	0	0	2	1062.56	2113		173470	0	0	Empty	FALSE	PSA_METBF,PSA_METMA,PSA_METTE,PSA_METAC
AB	Proteasome subunit alpha OS=Methanoculleus marisnigri (strain ATCC 35101 / DSM 1498 / JR1) GN=psmA PE=3 SV=2	PSA_METMJ		0	0.989	0	0	0	0	0	RGTTAVGIK	?	?	0.977	45	39.4	12.1	0	2	0	0	2	902.542	1478.5		245644	0	0	Empty	FALSE	PSA_METBF,PSA_METMA,PSA_METTE,PSA_METAC
AB10 (F006306)	Proteasome subunit alpha OS=Methanosarcina acetivorans (strain ATCC 35395 / DSM 2834 / JCM 12185 / C2A) GN=psmA PE=3 SV=1	PSA_METAC,PSA_METBF,PSA_METMA,PSA_METTE		0	0.999	1	1	4	0.00098	0	LFETDPSGALLEYK	?	?	0.996	58	39.1	0	0	4	0	0	2	1582.8	3028		61298	0	0	Empty	TRUE
AB15 (F006308)	Proteasome subunit alpha OS=Methanosarcina acetivorans (strain ATCC 35395 / DSM 2834 / JCM 12185 / C2A) GN=psmA PE=3 SV=1	PSA_METAC,PSA_METBF,PSA_METMA,PSA_METTE		0	0.998	1	1	4	0.000713	0	LFETDPSGALLEYK	?	?	0.994	58	39.1	0	0	4	0	0	2	1582.8	3071		111711	0	0	Empty	TRUE
AB30 (F006310)	Proteasome subunit alpha OS=Methanosarcina acetivorans (strain ATCC 35395 / DSM 2834 / JCM 12185 / C2A) GN=psmA PE=3 SV=1	PSA_METAC,PSA_METBF,PSA_METMA,PSA_METTE		0	0.999	2	2	10	0.00172	0	LFETDPSGALLEYK	?	?	0.991	55.2	38.9	0	0	9	0	0	2	1582.8	3049		378090	0	0	Empty	TRUE
AB30 (F006310)	Proteasome subunit alpha OS=Methanosarcina acetivorans (strain ATCC 35395 / DSM 2834 / JCM 12185 / C2A) GN=psmA PE=3 SV=1	PSA_METAC,PSA_METBF,PSA_METMA,PSA_METTE		0	0.999	2	2	10	0.00172	0	LFQVEYAR	?	?	0.895	36.6	37.4	19.9	0	1	0	0	2	1025.54	2624		56731.5	0	0	Empty	TRUE
AB	Proteasome subunit alpha OS=Methanosarcina acetivorans (strain ATCC 35395 / DSM 2834 / JCM 12185 / C2A) GN=psmA PE=3 SV=1	PSA_METAC,PSA_METBF,PSA_METMA,PSA_METTE		0	0.998	1	1	3	0.000487	0	LFETDPSGALLEYK	?	?	0.994	64.2	38.9	0	0	3	0	0	2	1582.8	2255		817957	0	0	Empty	TRUE
AB	Proteasome subunit alpha OS=Methanosarcina acetivorans (strain ATCC 35395 / DSM 2834 / JCM 12185 / C2A) GN=psmA PE=3 SV=1	PSA_METAC,PSA_METBF,PSA_METMA,PSA_METTE		0	0.999	1	1	2	0.000293	0	LFETDPSGALLEYK	?	?	0.996	64.9	38.9	0	0	2	0	0	2	1582.8	2227.5		1071610	0	0	Empty	TRUE
AB	Proteasome subunit alpha OS=Methanosarcina acetivorans (strain ATCC 35395 / DSM 2834 / JCM 12185 / C2A) GN=psmA PE=3 SV=1	PSA_METAC,PSA_METBF,PSA_METMA,PSA_METTE		0	0.999	1	1	7	0.00147	0	AITVFSPDGR	?	?	0.913	38.3	39.3	21.9	0	1	0	0	2	1062.56	2101		230936	0	0	Empty	FALSE	PSA_METMJ
AB	Proteasome subunit alpha OS=Methanosarcina acetivorans (strain ATCC 35395 / DSM 2834 / JCM 12185 / C2A) GN=psmA PE=3 SV=1	PSA_METAC,PSA_METBF,PSA_METMA,PSA_METTE		0	0.999	1	1	2	0.00039	0	AITVFSPDGR	?	?	0.896	35.1	39.4	13.1	0	1	0	0	2	1062.56	2113		173470	0	0	Empty	FALSE	PSA_METMJ
AB	Proteasome subunit alpha OS=Methanosarcina acetivorans (strain ATCC 35395 / DSM 2834 / JCM 12185 / C2A) GN=psmA PE=3 SV=1	PSA_METAC,PSA_METBF,PSA_METMA,PSA_METTE		0	0.997	1	1	1	0.000583	0	LFETDPSGALLEYK	?	?	0.993	54.1	38.8	0	0	1	0	0	2	1582.8	1445		24713.6	0	0	Empty	TRUE
AB	Proteasome subunit alpha OS=Methanosarcina acetivorans (strain ATCC 35395 / DSM 2834 / JCM 12185 / C2A) GN=psmA PE=3 SV=1	PSA_METAC,PSA_METBF,PSA_METMA,PSA_METTE		0	0.997	1	1	1	0.000583	0	LFQVEYAR	?	?	0.98	45.2	37.3	30.7	0	2	0	0	2	1025.54	1376		34864	0	0	Empty	TRUE
AB	Proteasome subunit alpha OS=Methanosarcina acetivorans (strain ATCC 35395 / DSM 2834 / JCM 12185 / C2A) GN=psmA PE=3 SV=2	PSA_METAC,PSA_METBF,PSA_METMA,PSA_METTE		0	0.998	1	1	3	0.000487	0	LFQVEYAR	?	?	0.935	41.2	37.6	26.7	0	2	0	0	2	1025.54	2024		651543	0	0	Empty	TRUE
AB	Proteasome subunit alpha OS=Methanosarcina acetivorans (strain ATCC 35395 / DSM 2834 / JCM 12185 / C2A) GN=psmA PE=3 SV=2	PSA_METAC,PSA_METBF,PSA_METMA,PSA_METTE		0	0.999	1	1	2	0.000293	0	LFQVEYAR	?	?	0.948	41.5	37.5	26.2	0	2	0	0	2	1025.54	2008		1168540	0	0	Empty	TRUE
AB	Proteasome subunit alpha OS=Methanosarcina acetivorans (strain ATCC 35395 / DSM 2834 / JCM 12185 / C2A) GN=psmA PE=3 SV=2	PSA_METAC,PSA_METBF,PSA_METMA,PSA_METTE		0	0.999	1	1	7	0.00147	0	LFETDPSGALLEYK	?	?	0.997	64.8	39	0	0	7	0	0	2	1582.8	2301		758812	0	0	Empty	TRUE
AB	Proteasome subunit alpha OS=Methanosarcina acetivorans (strain ATCC 35395 / DSM 2834 / JCM 12185 / C2A) GN=psmA PE=3 SV=2	PSA_METAC,PSA_METBF,PSA_METMA,PSA_METTE		0	0.999	1	1	2	0.00039	0	LFETDPSGALLEYK	?	?	0.996	57.4	38.9	0	0	2	0	0	2	1582.8	2276		369502	0	0	Empty	TRUE
AB	Proteasome subunit alpha OS=Methanosarcina acetivorans (strain ATCC 35395 / DSM 2834 / JCM 12185 / C2A) GN=psmA PE=3 SV=3	PSA_METAC,PSA_METBF,PSA_METMA,PSA_METTE		0	0.999	1	1	2	0.000293	0	RGTTAVGIK	?	?	0.921	39.5	39	11.2	0	1	0	0	2	902.542	1390		274177	0	0	Empty	FALSE	PSA_METMJ
AB	Proteasome subunit alpha OS=Methanosarcina acetivorans (strain ATCC 35395 / DSM 2834 / JCM 12185 / C2A) GN=psmA PE=3 SV=3	PSA_METAC,PSA_METBF,PSA_METMA,PSA_METTE		0	0.999	1	1	7	0.00147	0	LFQVEYAR	?	?	0.975	45.2	37.5	29.9	0	6	0	0	2	1025.54	2104		990911	0	0	Empty	TRUE
AB	Proteasome subunit alpha OS=Methanosarcina acetivorans (strain ATCC 35395 / DSM 2834 / JCM 12185 / C2A) GN=psmA PE=3 SV=3	PSA_METAC,PSA_METBF,PSA_METMA,PSA_METTE		0	0.999	1	1	2	0.00039	0	LFQVEYAR	?	?	0.977	43	37.4	26	0	4	0	0	2	1025.54	2115		726723	0	0	Empty	TRUE
AB	Proteasome subunit alpha OS=Methanosarcina acetivorans (strain ATCC 35395 / DSM 2834 / JCM 12185 / C2A) GN=psmA PE=3 SV=4	PSA_METAC,PSA_METBF,PSA_METMA,PSA_METTE		0	0.999	1	1	7	0.00147	0	RGTTAVGIK	?	?	0.968	45.2	39.2	12.1	0	1	0	0	2	902.542	1466		82576.1	0	0	Empty	FALSE	PSA_METMJ
AB	Proteasome subunit alpha OS=Methanosarcina acetivorans (strain ATCC 35395 / DSM 2834 / JCM 12185 / C2A) GN=psmA PE=3 SV=4	PSA_METAC,PSA_METBF,PSA_METMA,PSA_METTE		0	0.999	1	1	2	0.00039	0	RGTTAVGIK	?	?	0.977	45	39.4	12.1	0	2	0	0	2	902.542	1478.5		245644	0	0	Empty	FALSE	PSA_METMJ
AB	Ribonuclease PH OS=Laribacter hongkongensis (strain HLHK9) GN=rph PE=3 SV=1	RNPH_LARHH	SwissProt_57.15.fasta	25609.6	0.971	1	1	1	0.00021	0.0378	GLLTENPLR	K	D	0.983	46.3	36	24.8	0	1	0	0	2	1012.58	2020		128786	148	156	Empty	TRUE
AB	Ribose-5-phosphate isomerase A OS=Methylobacterium chloromethanicum (strain CM4 / NCIMB 13688) GN=rpiA PE=3 SV=1	RPIA_METC4,RPIA_METEP	SwissProt_57.15.fasta	24166.5	0.984	1	1	4	0.000842	0.0339	AVEAAVAR	R	A	0.99	61.4	37.2	17.7	0	4	0	0	2	786.447	1519.5		395796	148	155	Empty	TRUE
AB	Ribose-5-phosphate isomerase A OS=Methylobacterium chloromethanicum (strain CM4 / NCIMB 13688) GN=rpiA PE=3 SV=1	RPIA_METC4,RPIA_METEP	SwissProt_57.15.fasta	24166.5	0.985	1	1	3	0.000585	0.0339	AVEAAVAR	R	A	0.99	63.9	37.1	18	0	3	0	0	2	786.447	1518		363092	148	155	Empty	TRUE
AB	Ribose-5-phosphate isomerase A OS=Methylobacterium chloromethanicum (strain CM4 / NCIMB 13688) GN=rpiA PE=3 SV=1	RPIA_METC4,RPIA_METEP	SwissProt_57.15.fasta	24166.5	0.973	1	1	1	0.000583	0.0339	AVEAAVAR	R	A	0.979	44.7	37.1	2.12	0	1	0	0	2	786.447	1145		12560.2	148	155	Empty	TRUE
AB	Serpin-Z7 OS=Hordeum vulgare GN=PAZ7 PE=1 SV=2	BSZ7_HORVU,SPZ2A_WHEAT,SPZ2B_WHEAT,SPZXA_ORYSJ,SPZXB_ORYSJ,SPZX_HORVU	SwissProt_57.15.fasta	42821.6	0.987	1	1	2	0.000293	0.0252	LVLGNALYFK	R	G	0.99	52.7	34.9	32.9	0	2	0	0	2	1137.67	2276		399748	175	184	Empty	TRUE
AB	Type IV secretion system protein virB11 OS=Bartonella henselae GN=virB11 PE=1 SV=1	VIRBB_BARHE,VIRBB_BARQU	SwissProt_57.15.fasta	39722.5	0.97	1	1	1	0.000195	0.0309	DGQGLASVGPK	K	E	0.98	43	36.4	29.1	0	1	0	0	2	1028.54	1556		139520	234	244	Empty	TRUE
AB	UDP-N-acetylglucosamine 1-carboxyvinyltransferase 1 OS=Symbiobacterium thermophilum GN=murA1 PE=3 SV=1	MURA1_SYMTH,Y194_GEOBB	SwissProt_57.15.fasta	47251.4	0.955	1	1	1	0.000583	0.0181	GLEALGAR	R	I	0.965	41.3	37.3	3.13	0	1	0	0	2	786.447	1141		12008.7	154	161	Empty	TRUE
AB	Uncharacterized 16.9 kDa protein in acs 3'region OS=Methanothrix soehngenii PE=4 SV=1	YAC1_METSO	SwissProt_57.15.fasta	16888.7	0.99	1	1	2	0.000293	0.0621	TSVLLEETR	K	I	0.988	55.9	39.7	36.5	0	2	0	0	2	1047.57	1879		1273080	39	47	Empty	TRUE
AB	Uncharacterized protein in acs 3'region (Fragment) OS=Methanothrix soehngenii PE=4 SV=1	YAC2_METSO	SwissProt_57.15.fasta	11688.3	0.996	1	1	2	0.000293	0.0935	VVITVDGFYR	K	R	0.99	55	36.9	42	0	2	0	0	2	1168.64	2206		583085	86	95	Empty	TRUE
